# Supplementary material for: In Silico Identification of Peanut Peptides Suitable for Allergy Immunotherapy in HLA-DRB1*03:01-Restricted Patients
Source: Pharmaceuticals (Basel). 2024 Aug 21;17(8):1097. doi: 10.3390/ph17081097 (PMC11357649; doi:10.3390/ph17081097)
Supplement: Supplementary file 1 [file pharmaceuticals-17-01097-s001.zip › Table S1.xlsx]

## Sheet: training set
Positive training set (Binders)
ALRRRTGTR
AYLFTPLFK
AYRRRWRRL
CYRGVRHRK
ELIRRVRRY
FEAVYKNLI
FFPMVTDAW
FGHDNVTVL
FHMSKPSDL
FKWGKKIIL
FLIDLAFLI
FLILGMLLM
FLILPQAKK
FLQGAKWYL
FLWGPRALV
FLWGPRAYA
FLYALALLL
FLYGALLLA
FMGRIRSVY
FMSRKLHRY
FMYSDFHFI
FQANMFLTL
FQKDAKVLF
FQSDIPPLL
FRMLAWHVL
FRMTENVPL
FTYAPAGMY
FVSRVPAKK
FWAWSVLRV
FWLMVYEGL
FYMASTWGA
FYNIPPMPL
GRRATAILR
GWALGYLYF
HMMAVTLFY
HWLKVWFEW
IFIYSFFTW
IIGLLKIFR
IISLKYTRK
ILLKALYML
ILRKATRRL
ILVISLTRR
IMKQAASMK
ITYLMNRFK
IVFMWAIHH
IYAAISYMI
IYQARFMKY
KYAEAFQMV
LIFPAFFLC
LLHLKRPYR
LLQAIGAAA
LMDENTYAM
LMMSSPPPI
LSDLKKTIY
LSMFVTNKK
LVTARQKLK
LWFRNHFVF
LWFRNHFVK
LYAYWYHLY
LYRYIQWLR
LYSFALMLI
LYSRSFWFF
MFVSRVPAK
MIRAQAGSL
MLYKSSKSR
MMAWRMMRY
MMMGMFNML
MQACPVDAI
MTMRRRLFK
MYLRFAERL
PYMSALFWI
RFRKKKKVY
RLIKASLRK
RLKHIFLIF
RMIAISAKV
RVHSFFIQY
RWRVYLRRK
SEVKFKYVL
SVMSTFFWE
SWLITSGFR
SYMLQGLRK
VLALLAFFR
VQLLGRRFV
WHWSNALLF
WLRAMPPRM
WMARRHAER
WMFRIRIIL
WTLAKPDFV
WYMRALYQK
WYMWLGARF
WYYDFHFFV
YAQMWSLMY
YIFFASFYY
YLFFYRKSV
YLHIHPFKI
YLHYYRIIR
YLLLTTNGT
YMGLVKKAK
YMPSVVETL
YRFAFLYLL
YTNYPFLFF
YTYSKVLGV
YVDHYYRDY
YYLIKYLHV
YYWPRPRRY

## Sheet: test set
Positive test set (Binders)
RIENVVLDANCSRDVK
EDVKIYLDENYERINVPVP
GSTCVFPDKKSEGAR
VDADQIVRTDLKELRDFNLD
YIADIEVDGKQVELA
RNNEALDDLKSQRKK
QAYAATVAAAPQVKY
WSSLSMDEKVELYRIK
VDTFLEDVKNLYH
EVVDCTIKTDPVTGRSRG
EVPELPLVVEDKVEGYKKTK
FAADIRENYLNRN
KTGKDVRKDNRAVQKLRR
ASPVRRDVTNSFVKT
DKFTVFEAAFNDAIK
ITSIVKDSSAAR
VPFNVAQAYCIGKLK
LGILANDGVLLAAERRN
IQVVVIDGNQGRVVSH
DKPVQDRGLVVTDLKAESVVLE
PQSSVHQIALRMEVGGCEAQD
KIPVSFEWSNDSSVIFTNWH
VPSLNPDGRERAQEKD
DKPVYTPDQSVKV
ESRLVVDFSQFSRGN
NQILVLDGKLLRTEPA
AREIMRMPSMSKA
TARIGADTKQKVA
DKEQLTAEAKELRQKVK
TSKDQLISELKATRKR
VSIDVTLQQLESHSFYNLSK
RDQVIYPDGREDQKRK
DELKLKSDEDEERVHE
DPIISDRHGGYKP
KHHDIIIIDHRNPRQLDA
QYIKANSKFKGITE
EIIADVRAAREQIS
SLSSMEVDVQAPRAKLDG
EPIAAYHFDLSGKAF
ADAKVMKDAKTKKVVE
RQARIVTDSFIGF
KNFIDQSLKLANN
DAQQVISTQPTSQSAAPGVS
RDPGDRRREIRAEDRFLRTEQG
DKYGIQADAKLQFTPQHK
NKALELFRIDIAAKYKEGY
DEVLIEVNPPFGDSY
NDVDKIKLDQETLRAENK
LKLTILVNLLISC
DPPSEIAKDGRLEALLDE
HEALNIALIAVSIIS
EMVSADSAALLKK
EPVRVHNDDKLRRQKLK
TLPWLRPDSKTQVTVQ
GQEHFAHLLILRDTKTYMLAFD
YRKLKREITFHGAKE
IKCFEKFLEPKVKFG
KDHAKNIAEVKKALQAYQEL
SPIINREGKVVGLYG
VTLDAAGRLYVTS
DKPAEFTIDARAAGKGDLK
GVWAPFNVLKVIRSE
KNNISYAEVALKY
IVIVPSLNPDGRERAQEK
IMVDAIFVSKGVS
FVLVDTKAIVKYY
VGGAVADAIGQRL
NLSQILSDREEIAHN
GQIVSVHREPRSHL
RSQVETDDLILKPGVV
HPYPPGPGVALTADTKIQRMPSESA
VIKVFNDMKVRKSSTPE
EKSKLYSDGKKKSLNT
KTGKDVRKDNRAVQKLR
LHKLGYILRDISKIPGG
ITFMQALQLLLEVEQ
QYIKANQKFIGITE
SVRFDSDVGEY
RVRGEVAPDAKSFVLNLGKD
EKVMITDEEEIRTTNP
EEPAIAPDLKPVRR
LKKEMTLDLKTKFGSTA
IGVGVVRDGKVLANPRR
KSTYRVVSVLTVLHQD
TVVNKDVFRDPALKRKARRE
KARFVVTDGGITRVYPKE
DEPNAIVSDGKYHVVRFT
GDVEAVVDIKEKGKDKWIELK
VDCTLLGDLPQMELQE
KGGKIVNDDQSFYAD
GGAGHIASDCKFQRPGDPQ
EEGVPAVVIDMSGLREKD
GQRVVFIQPSPVRDHY
LMFLQNLKLGDDQYV
ENDNTVLLDPPLIALDK
DKQILSADDKTVRLWDHA
GDRDIFIDGVVARNRA
MVVERLGDYLVEQGM
GLLASDNTLHFVHPL
RTFVAADGKSYQVPM
TAKVLVEDTKVLVQNA
INEKPQVIADYESGRAIPN
YGNRTYKIINANMTWYAAIK
HGPALLTKDNALFKVS
GEETVITVDTKAAGKGKVT
GDWFYDQKVNRFAYR
LSKAVHKAVLTIDEKGTEAAGAMF
ARSSSISNTNRTGENPMITP
SGVNVVYDQRTGRSRG
QNEGLTIDLKNFRKPGEK
DNINQSKVSRMLT
FGQMLSTRRDLFP
KVRVLRNDRREGLMR
SREAVLIDPVLETAPR
YARVRSDTRPLRHTW
GWPYIGSRSQIIGRS
DGTHKITQSNAILRYIAR
VNPQGVLLTSSAIKRKEK
DVDKIKLDQETLRAEN
VVDIMRVNVDKVLERDQK
EDSMLVDPKHHRH
LPQPVQPDPVSHCKEKD
EMFYVDLDKKETVWH
YGPIADVSIVYDQQSRRSRG
VSEALRIIAGTLEVH
KTTIFTDAKESST
VDGGIVSEVKLLRKES
IRSLVYDELKSLI
ETFVAKDNKILCNK
QIQVRRDGKLLLSQN
DLAKAIELSLKEQRQQSTT
PLVNAIKEIKDKG
LAVVASDNFASQR
EAAFTVSSKRNLADA
TVITVDTKAAGKGK
NDIDIYSLTVDSKVSSRFAH
YAFNGTKLDAVYLNKN
ISHKRLNPDGKSIRNEDK
IQSLVIAQRNTFF
LDKFIEDARVLYSSEA
NGKITSIVKDSSAARNGLL
ISLNPKTQREEIK
EGAIVGEISPLPSLPGHTD
IDQDSKQRKIASQ
LLDDRVIKLPSG
QLQPSLQTGSEELRSLY
IKFKSNCYSFST
LSQIRVDAKEELVVQ
TPNGLAIDHRAEKL
TVKVMGDDGVLACAI
LMSTRRVLEREQIPT
NLARTISEAGQAMAS
ITEVFSDRADLSG
ERVLQVSFKTSKQH
HGRQIRMAKLFGRDPE
LVREIAQDFKTDLR
AVHKAVLTIDEKGTEAAGA
FSHNGRILAAACASRDGY
YRENLRIALRYYN
AEDVIPEGWKADTSY
DQEVILWDHKIPE
SDVKKDFRSVRLRDL
LNTILPDARDPAF
KDLIADLKYELTGK
HSRSLKPDGRMSRTTA
VSQVEADLKMLRTAVDS
FYVDLDKKETVWH
IIADVSQDPTLPRTEDHP
GTGTAASPSFQTLALSTSAT
SSTKKSVQYDDVPEYKDR
FHELIMKDGRTLVVP
NDSKIRSAKTLDK
QNRQPLLLDDRVIKLPSG
AVPVVKYDRKGYKPR
IVDKPAEFTIDARAAGKGD
KLPINALSNSLLRHH
VIKVFNDMKVRKSST
KTFMKDGRSLVVPCR
ESGRRVLVYSCRHGYELQG
NGQNFATDKGFPK
GWPYIGSRSQILGRS
VTAVFGSSTAGTGTAASPSF
TPIIHRDLKVENIL
MRNVFDDVVPADFKV
GEPIRFLLSYGEKDF
RQNQIAVDEIRERLFEQ
IALINDQVLSKVC
EIPEVLVDPRSRRR
IPHGLIMDRTERLARD
ENRSWYLTENIQRFLPNPAG
GPSLTSDLQAQSKGNPE
AITAMSEAQKAAKPA
NDDLAHELVTSKIALRKDLDN
IEYIADKIFIMKE
APDKPGGILMMDLKEEKPR
NGKRLEPNWASVKKD
KLVKDFQVGQRVG
HDIIIIDHRNPRQLDA
DGRKYPELVLDKELDREEEPQ
IIFSQNMNIKLKMPL
DGPYQIKEDITTTRYSIGG
KTYKNVYIDTYHN
HHFHELVMKDGRMLV
DRDLEVDTTLKSLSQ
YVADIEVDGKQVELA
LGIGLILALIACK
IILEDNMKRYPAS
YKFQNALLVRYT
YKIVNFDPKLLEGKVK
VKHIIYVDNKAINKAE
KGLPIRYQTTATKSE
PHIALDGKLGGLVQPHD
KKGVLNADGTQKGIDK
ELVLNFKEYTISIIT
LVKMEFDEKELRREIS
KEQLTAEAKELRQK
EGLTIDLKNFRKPGEKT
IVSTKRTQQTIIP
DFIPKIESMIATEKAKPAAS
GVKDLKIESDVQEPTEPE
VSNLVIEDTELKQVAYI
EWLAKDPIPRFEK
INRRMADDNKLFREEF
YMAADALMKAAPK
KSMINAYLDKLDLETVRKIH
NIELEHIEQDERVYMSQK
GPGVVVEDGVCIRR
LLSSTPKPPGTSEP
VPELPLVVEDKVEGYKKTKE
RALRKFPSDEKLW
LVIVADNREFQRQG
EGKVVQYENLKYTVI
HWIAASIILEFFLIV
QYIKANSKSIGITE
INAGKVLRDPLII
WKEIRKDTELERSNISYLSS
YPELVLDKELDREEEPQ
GVTVDSIGMLPR
TVITVDTKAAGKG
DAANNLREDYKFHHT
RVNQLIRYSGYRETP
PRIVVDPKPTTTD
EGPYSISVLYGDEEVPRSPFK
HATMLDVDLRPASAW
SNMVIVDVKMVSG
QVFIVASANRVAALPPE
AMRLIQADINFVR
EPAQEPVKKLANSRRAKRTKPN
PLEIYEDFKIKSI
PYRTIDLNQLMRL
QLIVQSDPKLLRR
ENDVDKIKLDQETLRAENK
EPPTSVGPPVAVPEP
LPLVVEDKVEGYKK
RLLPGLEADSKPGRRR
LQYMRADQAAGGLR
GKLIHEWCCRSCTLP
GTWYLKAMTVDREFPE
IAMVVPDRQRIAE
RFSIVSAAKSLYA
YTNNLNNDSIRFA
LEDLKADEKSSCTLPE
YKLFAQDPAFKAS
IPGMVVVADKTSELYQK
EKALWIIFSQNMNIK
DIRTPNGLAIDHRAEK
EEKRKEIRKGPRISRSQSEL
EKKEEITGTLRKDKTLLRDEKK
IGRLRTDDKTKEY
LQTITNDPRLVFTVRE
DVWEADRLAPRQQ
KQLLSDKQQKRQSG
EEDVKIYLDENYERINVPVPQ
KSLNIKTDPVDIYKS
SRGQIVSVHREPRS
PIDVRSTGSLSKS
FRLIYDTKGRFAVHR
DGIQVVVIDGNQGRVVSH
GQETVITVDAKAAGEGK
NMVIREDNQTNRLQE
EPPPPYSEVLTDTRGLYRK
KPAEVVLDEHGKNVT
NGKFTADQKAVYEAVL
LGYILRDVSKKEGGA
ILAALEKDEQARRQR
VDATPTLDSRNLR
HPNGIILDYEVKYYEK
ASINIAERAGATL
EEILQQSFRNLSG
LNEHSLVIDTLKEVDE
SPEIQRALRAPRKK
RSRSCREDQKPVMDDQR
SSSVASDNAIRRIKPD
GDTIIFRDTQISSRAV
GERGFFYTPKTRREA
APPEVVMDPALAAQYE
SEKQLHIDTLENRIRT
AQIVSESRRIKRE
RLPLEETELEKRIIVDDTSTQWS
GGFLIEDAHESRYE
SDILRQTSIAARV
KVLECCHRVCAKCLYK
MRASRRNILVSDS
FPDGHVLYSMRITVTAMC
YEKVRSQLKNNAKEIGNGC
FTPAVHASLDKF
VEDSMLVDPKHHRHFV
VPIVTDSTLRRRS
YIQQDTKGDYQKA
ALANIAVDKANLEIMTKR
GQHTLPRCWLIRNGS
GILIDGMTIDDYMAKYGDHG
DVKFVLNRKESSV
NIVRNISPERKIE
CFKYILIQAGFDQRL
ARMKQDKSINLME
SSQRLRLSRRALRVLS
ESNIMSTINGYVPES
ANFRADRVIDPRRCL
RETALLIDPKNSCSSSR
VSDVTADSKVLEALK
DIERVDKILKSIG
LPGLEADSKPGRR
LAQEAGNFERISGDL
AKAVKQFEESQGR
WYLKQLLSDKQQKRQSGQT
DKTVVNKDVFRDPALKRK
LGAPLLAERVLQF
VGGEALGRLL
MEQLVLDKKQEETA
VLKNVRIDPSSLSFN
VRDRDLEVDTTLKSLSQ
SDVIRKDAKQNQLEK
LQFNQMMNPSHVKFL
LNTILPDARDPAFKA
LPEEIQRDILLEKKKVA
GDATTELSQDSKTLKVDE
IVNDIYKIRYDNF
NKAELFRKDIAAKY
HNLLMGDTKEQRILNH
DTGAALLAESRAEKNRL
DFAQETANLSRAQVLQQAGI
NGRLITANPVVTKKE
YAAKVYRDDRLRRKA
KGENAKKYLRTDDRVERVRRAH
VRGEVAPDAKSFVLNL
QNKQVVVDSKMAL
VRMYKDQITLQPG
RDRMRVDVAVAFF
ADLVPTATLLDTY
KMYFNLKDKKAYK
AEREIVRDIKEKLCY
RGLVVTDLKAESVVL
KITSIVKDSSAARNG
FLTTEAVVADKPEKEKASVP
PGMAKIPAGELQIID
LLDIVKADRTTKR
AANLVVLDRDLRV
FLNLVSDDRRQLLPDGS
KLSPWIRPDSKVEKIRR
CLLLQFILNCLYKIF
VGTITDDVRVQEVPK
IEEIDVDGKFIRLKN
EWLQVDFQKTMKVTG
APPEVVMDPALAAQ
AARVTQILSSLTITQLLKRLHQWI
YPARQSLRLDPKGKSLKD
LPLVVEDKVEGYKKTK
ELNKSINPDEAVAYGAA
NLQRGNRQAATADVNT
GDRSLRVDIAEGRKQD
RIEIASKSLLQQL
ERHAFILQDTKALHQV
RDFEIISDTKVDANQRS
FLVVQGDPRELRLWA
LENIVAAKQLVQT
VSQDLLKEELARYNP
ELLEFHYYLSSKLNK
IPSETLNRILGDPEALRDLL
DDIKATYDKGILTVS
AQTIKVDYKQRY
DLTGDVAQRFQAL
IALLSFSEKTIGK
IKKLITSMRDKAPGQ
VSRGQIVSVHREPRSHL
LVSFLLLAGRSCGMY
TLPGLVMAQDQRIR
EPAEFIIDTRDAG
TWAYHGSYEVKATGSA
LTTSQTLLFNILGGWVAAQL
YQLIGDDVKVERIEYK
ELKLKSDEDEERVHE
VIKVFNDMKVRKSSTP
HAFILQDTKALHQ
DLCQNPDGKDVSLFCQMVSS
AGIMIFDPYGATISA
DEVIKVFNDMKVRKSSTQ
IDQINTDLNLERSHAQKN
FLPDLYDYKEKRF
TTQLTADSHPSYHTDG
PAAGSVILLENLRFHVE
WTLMYFHRRDLRLAA
VNVDKVLERDQKLSELDDR
GVVRTLTSDRLTLARDS
RNRNIHTDPKESNFS
DTVAVSGKWYLKAMTA
EEQEDEIIGFGQELKNPQEE
KLGIHEDSTNRRRLSE
EETVITVDTKAAGK
PSLRNPTQEYLKT
YTLLQAAPALDKLKLTGDEATGANI
ERKEEIRVDDHIIRTDQG
NFHFTGKWYFEDCGKEGYGF
KIIPLLTDPKNHGLSDEH
SVLITFDNKAHSGRIPI
TPPALVPETREYRSQSPV
DKTVVNKDVFRDPALKRKARRE
AEILSDKIAIMSR
VIVADNREFQRQ
ATELRADLEKALS
VRSLVQDTRIHLVP
KEEIRVDDHIIRTDQ
KIRTIELDGKTIKLQIW
DEIVKDVKQTYLARV
AIALDFKPGTSGSPI
AGLLADKINPLRQ
RIDFHWLMLNPNDTVTFS
NEYNSKLCDDIRWSFLDYGD
RRYLRAEQKEQRH
GPDPTTVYVDLKSLRH
VGPLTVNEKRRLKLI
ITVDTKAAGKGK
SLDRLVTDVKEKLKQA
VEVDLDNNFKRTI
AEELIYPDRRLETKYPV
TIVWDKRNPKGDS
VMLSSSTKEAIKA
NKQSLTMDPVVKSKEIEA
ARKRNLALDEAGQRS
GLVKQSKMEMVNK
AANVHIDPKFISN
IPAGELQIIDKIDAA
KSDPKVTLKDDDRITLVGSTK
SDTLTADVIGRRVEVN
EKSKLYSDGKKKSLN
AIFKLGGRDSRSGS
DDTRHIRFDDRQLRLDERS
VSADSRLKNAEKQ
RQVLKDDSLSRHRP
SVGLGKVLIDILAGYGAGVA
GALKAVGRGQREA
LPQPVQPDPVSHCKE
SRFRIAIESKLNQ
NLQRGNRQAATADV
GRQYLLDKKEYRKPIDW
MMLRVSRNIMLDM
DVAVVIVDPQGRRDT
EISGIDDRLISRF
EPYRLHEDDKEQDIADK
CDDALIEGITLLNAK
PMYIAIDKNISAI
EERKEEIRVDDHIIRTD
GFPTWLKLDKKVSAQEVR
QRLDLADSAARWV
ENELTHDIITKFLEN
QKLIAQDYKVSYSL
GRLTLHRDLRTGRWEPDPQ
RQIRMAKLLGRDPEQS
EVVSVLKDGKPEMNKQ
LVKYEGDTMAEVELR
SNEVIWLDSKQIRQEE
GSDEKNLALSIKYNK
GSCVYNMMGKREKKLGE
HRKVSNDAKRYTRRPL
AEREIVRDIKEKL
EEREVLMWKFDSALARKH
VHAQTVEDEARRMWA
EDKDLEADEEDTRKK
ELLEDPKAEVVDE
DGIQVVVIDGNQGRVV
VPYFVRVQGLLRICALARKAV
VYEDLLAAGVADPVKVTRSA
GRYVRLDASSQRF
NKDGIIWVATEGALN
PDLMFNNTLVKMS
TDISEMGANFKADRV
PNGLAIDHRAEK
VQIQVRRDGKLLLSQNVE
RFFNIAKDPRVSMRRR
EVPELPLVVEDKVEGYKK
LDGATYDLKGDPQYLLDSN
NRPNRLIVDEAINEDNS
KIFALGGRDSRSGS
FLGVAYGATRYN
ELRVAPEEHPVLLT
AVNSIKTDVHSPGNFR
DEVDPDPNQLRWKPF
DELARDERSLLRP
GSFLEDVKQILRI
ARLIQEVRVPTKN
LEKIVLDNSVFSEHRN
KGVLNADGTQKGIDK
EDMLVVDPKSKEEDKH
PQSSVHQIALRMEVLGCEAQD
KGIPHLVTHDARTIRYPDPL
PGQVSGVALDPKNNLVIFH
RMITIDGKQIKLQ
DSIQISWKAPRGK
PPLYATGRLSQAQLMPSPPM
EGPAVVGQFIQDVKNSRSTDS
DGVPFLMHDTTLRRTTN
SLPSVEVDVQAPRAKL
GAWKLVHDRLPAIKA
TPSVEADKKILKQQA
DLMKDSVIVKVKE
TRSIQVDGKTIKAQIWD
VDQRGNQIMSDKRNVIL
VKHIIYVDNKAINK
ASYILIRDTHSLRTTA
GHPNIVINNAAGNFIS
LVLYDKEEMRRIW
VYNLREENRQLRKAHQD
DDVPHIALDGKLGGLVQP
EVFSDRADLSGIT
CKQANKHMLWKWVSNHG
TTLIASLVMLLVHYA
TPEIRQDAEFGRQVYEATLC
KEQPLKVSKALHKAALTIDEK
LRPTFDTRLMRLEDE
VLRDDYKIVKDLL
ARKKLLADQAEARRSK
VHKAVLTIDEKGTEA
LGAIAKDPKSETG
GERAMTKDNNLLGKFE
GTSITVDSKRFFFD
YARVRSDTRPLRHT
EPFSWIKVDLLAPMIIHGIKT
EQVKIERDSREHEEPT
IVQVDGKIGLFRG
LPSVEVDVKAPGAK
VTEIINDLNRIVT
KTAKDNATLERYR
QIKKIFRSDAPYG
ITTVGIDFREKRVVYR
IVSRGQIVSVHREPR
NVWEVKSSKPLVGPF
ILTAHFTGHSFIYGK
LKVLRTEKQYLGVYI
NIKAVNMDKQQVV
PEFLLDVALNQRS
IGQVIMSIRTKLQNKE
AAHCFTVDDKEHSIKV
MMVLKIVRKMERYQL
EEITYDTPFKREKS
YKNKISFDAKNQL
ALANIAVDKANLEIMT
DDVPHIALDGKLGGLVQ
PPMAALEEKGILFTSPFVLA
NPTTGELVFDPLSASDTG
TRSIQVDGKTIKAQI
VEKERPLADKKAQRPFER
IDQGKLIPDDVMTRL
EVIKVFNDMKVRKSSTQ
NGQIGNDPNRLIL
NSLIDINKSLKSQ
GELPLDMQSKLLR
TLYKDELLARITD
AVHKAVLTIDEKGTEAAGAMF
QTPQHPSFLFQDKRVSWSL
LRVNQDGSEVRLG
TRRKLLLIFDALILL
HFHELIMKDGRILVV
VEQAFITMNLFGQTTSVWIG
LKSDLLRAGITLVPV
ASVDLKNTGREEFLTA
DLLLVEAIDRLSR
VYQLIGDDVKVERIEYK
FVVTTDISEMGANFK
DVPMPYAKILEDNSIPQVKD
EEQEVRDDNRPKGREEH
EFRDLNKDGKLDKDEIRH
DREIISHDTRRFRFA
NNVVRCDIRYTGHH
ASTWLFCRSRVACLTPY
DKFKIFEAAFSES
VLTYNGKRLEPNWAS
AGATRELRLDKIT
GLAPDLRVRNENF
YLKQLLSDKQQKRQSGQ
ISEIMNNTGIVKA
KKTGKDVRKDNRAVQKLR
EVVDCTIKTDPVTGRSRGFG
APGQNPIVPETQVLHEEIE
RATLTIDKHNRRMKR
FASDLIIERREGT
ILRANKLTKAQEN
DVVYPSLKVALQA
QQFIYAGSLSALLDPSQGMG
VIKVFNDMKVRK
TLEVHAVKPAAEEVK
LDRLVTDIKEKLK
IVIQEEVVEIDGKQVQQKDVT
NQELRADGTVNQIEGE
PEAFNYMDKFNEQEINLSLE
AAASVPAADKFKTFE
NHFFNHHKVMLLGHS
FQQAVKTDNKLLLENRS
AIQQVRSLIGNEEFLDY
RLFDNAMLRAHRLHQ
MGRSIKVQLQ
TTTQLYTDRTEKLRPE
GVIKVFNDMKVRKSS
GDRVITTSTRTWALPTYNNHLY
LQIDQINTDLNLERSHAQ
EETVITVDTKAAGKGKVT
IEKQLQKDKQVYRATHR
PWDVVPMVTQMAMTDTT
ISHKRLNPDGKSIRNE
NKALELFRKDIKAKYKEGY
DGPVVTDPKAPNVV
KLPEEIQRDILLEKKKVAQ
ENTVIIPDIKLHSNPS
YVDRFFKTLRAEQASQDV
ECGGILQAYDLRDAP
VNKDVFRDPALKRKA
QLGELYYAIHKASPV
QRFIKIDGKVRTD
KSQMDDKVLVRME
IPSETLNRILGDPEALRDLLN
QEQLFSNVQYFAHYCRKYAP
VLGQMVIDEELLGDGHS
DVPERGLISDAQSLYVE
ILKSPEIQRALRAPRKK
AVSRVLNKLGGVKYDID
NKALELFRKDIAAKEKEGY
MVGTILEMLGHRLDD
IVSRGQIVSVHREPRSHLT
LNYILWENNIKLTVV
NELRVRGDFISQY
PAVLQSSGLYSLSSVVTVPSSSLGTQ
SHKKKKIRTSPTFRRPKT
KDVFRDPALKRKAR
RRMALLIDSALSK
MVSRLLLNRFTMTHRR
ITEGQIYVDRQLHNRQIYPP
VQKILQDYKSLQD
EKAEIIADKQSGKKRG
KNELERDSKIVVPP
DHRFLRHDGRLVARPEPAT
NNPKEWLQVDFQKTMKVTGV
AESVFIDVREMVK
KIGEETGVIETSDRLDREST
KTDCTKEVEEAWASA
KALINMARKLEGV
DGKNKITQSNAILRYIA
RKTILEDEKRLAHPF
IRELAFEPNGIKYLVESYEE
YEHIVADDRFTKS
RLVQSVAQLIYAS
DLELDERGDREEEVE
ESTVRTIAMDGTEGLVRGQK
ITRVESENKVVILDSFDPLV
YVSELDSDKHTIRFIPHE
FSGVAATESAYLAYR
AVDDYAGYLLDKNQSDLVTN
KCLTSDVKELMKL
CGDSVLVVSEDVNYEPDL
GYVSLQEFVDLNNKG
FASEWLNFEF
DADQIVRTDLKELRDFNL
KEFDLYKKSGITEVDRT
GQILTDERELTFY
SNRVMWNDRYDTLLIARDPR
LSLNIASSPLVRS
GPSTVDAAFLWDKKLYLIQGTQ
GARMITIDGKQIKLQ
FFTELDGVRLHRFAPPCKPL
HCNEMSWIQSIPFVH
GVKNIVQSITMLS
DTFRKLFRVYSNFLR
FGLIKLDLKTKSEN
REVSKDGRMFGFI
EADPYIDIDQNVLHRTY
DKYGIQADAKLQFTPQHKL
KTKEGVLYVGSKTKE
FLLMYEMHRESLLKS
RGRQYLLDKKEYRKPID
RNKVKKIYLDEKRLLAGDHPI
DLEKIHLDEKSFRWLH
EFLNYDTGNAKKV
VITVDTKAAGKG
LRIPEGLWQLSPCQEKKGFI
DKNLIKYDLQNLKPYT
KYLRTDDRVERVRR
KMYKNLIDTKAYK
TPNGLAIDHRAEKLYFS
TAQVQKDARIGEAE
DMLKLFEFNKKAIET
TLGQIVSSKKLTRPLV
ADLAGNSEVILPVPA
LLSTRDLAF
KLTVVVGDIIGVLEQ
KSVPLEMLLINLTTI
LESDMIIPKSLAGPI
EDGIQVVVIDGNQGRVVS
GDVVAVVDIKDKGKDKWIELK
DRKEILRDQLRAI
RNRILHNDPEVEKKQG
ISTIGVDFKIRTIE
IGALEQDEQARRQR
WQNILESDTEFKKVTPL
PLFIFSLKDTLKRRS
INDIARDIRNQRRYRQ
SPGTLIEDSKVEVNN
EEKTWHEALRSCQADNSALI
VEAANVHIDPKFISNGPFK
LDRLVTDIKEKLKL
KGKLLKVGRQYREPGQ
IRRHKTTIFTDAKESSTVFE
FVSNILKDTQVTRQALN
AVLTIDEKGTEAAG
KTAAVDNRFEIIY
ASPTQCTPIEFDSKGSRL
NKVKKIYLDEKRLLAGDHPID
RSVAISVKDQRKA
DTFLEDVKNLYHS
KRTERNNEALDDLKSQRKK
DQIINSNGSTYSR
IEIINVDRVSLKR
STRQVVRDMKDQMST
IVIQEEVVEIDGKQVQQKDV
GNSITAWIRASKYLLET
LVSDVTADSKVLEALK
PLRVDRQTGRVVV
AVVIVEDAKVKQR
YSISRDAKLTLGI
YLKQLLSDKQQKRQ
GPDPTTVYVDLKSLRHD
LIRDLRLASPYVS
SPALFLSFLYTLELK
VSNLVIEDTELKQVAY
IPREDLKFVSYNP
GRYNCKCCWFADKNL
GKFAIRPDKKSNPIIR
YRHVAADTAIVRA
LSRAYRLLIAQLTQEHA
VINKDFKAILKGE
LMIERFVSLAIDAYP
LRVLQERVIERVG
KNRAVIVDVKTRKR
AGLVQINNKQTAG
LTDEIVKDVKQTYLARV
FAEVLKDAIKDLVMTKPAPTCNIR
KRYEMLQDNVEGYRREIT
KKRNLTIMDLHPGSG
FGEKRALRDNRIQLVTSTP
YNGKNILDGSAGTLSFQVGA
SPTEFTSISSNSGNL
APEVKYTVFETALKK
TGKDVRKDNRAVQKLR
LIVVDSIRQLAIA
LAAVSKEARALVL
LRQSVRSQRGAER
SNTPILVDGKDVMPE
FKPSNKVVQTDETARKPDH
AGKILSDDVPIRDYR
THRHIIGEGCPKPHR
NPAYTVVMDIKVPMRGPE
NKVLSYVASEKFI
VEPGLGADNSVVRFLPRE
RHKTTIFTDAKESSTV
RVWEQIFSTWLLKPG
GDIHTDPAERRHY
VSLPSVEVDVKAPGAK
RTMLAEKLAKFIE
GYILREDGKTCRRK
FERLAITKGKVDPTD
LYEHIVADDRFTKS
YSLTVDSKVSSRFA
QVSGVALDPKNNLVIFH
NLEIDMIVDTISDFR
DANLISIDIKNDLYEKTL
PPMLKSENARLSD
GSSVQMVWLN
EYDFNKLLVSAVSQI
TVYNLREENRQLRKAH
GPALLTKDNALFKVSIS
GSVSTNLQRGNRQAAT
KERPLADKKAQRPFER
SKVMSENTINRMI
GPYQIKEDITTTRYS
EIIEETKVEDEK
IPENLFLKSDGRVKYTLNK
GKRIVLVDDSIVRGNT
TKEPFSWIKVDLLAPMIIHG
LNYILLENDMKFTVV
LPGQVSGVALDPKNNLVIFH
GNDLNIDKTNTIK
MQGLVEDFKNKYEDE
TPLLKDDKDRKAEG
SFDHLISDTKAPKRQ
AGPDAALKVDVKSPKTK
SQNEGLTIDLKNFRKPGE
GFGLIKLDLKTKSENG
NPKFENIAEGLRALLARSHVERTTDE
AIEINPDSAQPYK
SMPFGKTPVLEIDGK
QNNQALSSTAVTAVFGSSTA
KYAPLYAAEAKRVFSLEKKM
GAVSFWMCSNGSLQFRI
NPVRASVLRYDDFHI
QWSQDPTMLYNRT
EDIVADHVASYGVNLY
VEVQDDGTMKIKDEE
GDATRAIELDKKYIKGYYR
IVNFDPKLLEGKVK
MIKAAFLPTGAFMADRYKSH
LTTDTRYERKMSS
AAAGLAAAAPLESRQ
VLVMLVLLILAYRRRWRRLTV
LNGQILTDERELTFY
ALLVVAVGLRVV
RDVLFGGKVSYLA
VPSPRVTLDKKEAIQG
RQPLLLDDRVIKLPS
LLPKVVEDRGVQRTDVGN
ASEQIYYENRQGYRT
GTSLDRLVTDVKEKLKQAK
TNNVVRCDIRYTGHH
VPKLEGDLKGPKVD
LRFNKDSTMIGTA
LRVRGEVAPDAKSFVLN
SAAKILADATAKMVE
AAMNADARRLRNG
RKIGPLVDKQIYRFSEE
HNGNIMLDKKGHIIH
AASGLEMDAKTKR
KLGIHEDSTNRRRL
VAIKSLTERLYVGGPLTNSR
LIDDVLAILPLDDLK
NVDKVLERDQKLSELDD
EENLGIDKRVTRFVLPV
IRAGDKVSLYNTF
IKKTSNDNTYIYS
RVRGEVAPDAKSFVLNL
TGTLRKDKTLLRDEKK
EPFSWIKVDLLAPMIIH
STRQVVRDMKDQMSTSS
FANDERNGLKREF
KTGKDVRKDNRAVQK
VKALKYAAAVERS
SALVKELKSKAKD
YKIIPLLTDPKNHGLSDEHVF
EDGIQVVVIDGNQGRVVSH
HKAALTIDEKGTEAVGS
LNQELRADGTVNQIEGE
QLIKSVPKEEKSK
LNGINTLGENIADNG
KMYFKLIKTKAYK
DPIIEDRHGGYKPSDEH
RGQIVSVHREPRSHL
LRRYLRAEQKEQRHTLR
NHLKTVLEEKLEKED
HPHFLNADPVLAEAVT
TPGTEYVVSIVALNGRE
RVKVFNIDLKEKFTPKK
KIQLIHDEKRLKKEQ
DGRKICLDPDAPRIK
KATMLADISLERC
LHAHKLRVDPVNFKLLSH
GLLASDNTLHFVHPLT
NKALELFRRDIAAKYKEGY
ETTQLTADSHPSYHTD
GPPIKAEPKAPYAPG
LEALFDKKLSKVP
KSSAFKDATFAKW
LKKTLDPDPAIRRPAE
PATLIKAIDGDTVKLMYKGQ
GPPKLDIRKEEKQIMIDIFH
ILRKVIDEKPNFW
EKKEIKKERKELKKDEGR
GLLHVLDRAEEIINDKKYSG
RQGKVTVKYDRKELRKR
AILASANPVSSRY
SEDSELIAEAKLLRQHKG
YKAAVDLSHFLKEKGGL
QNTIIFDNKAHSGKIK
VVAPQLPADLMIRII
DGPYQIKEDITTTRYSIG
DHLISDTKAPKRQ
IEPMWEDEKNKRGGRW
LFDFDKAVLKPAGKQKLDEL
ELLKDMKININNK
PVLADAALFQQRY
LIDDVIAILPVDELY
FVGTITGDRRIVLVDDRE
DPIISDRHGGYKPTDKHK
PNTDGIHIGDSSKVT
KSDKSAVSVDSKVRKDVG
GPALLTKDNALFKVS
EINIDHKFHRHL
KRNLALDEAGQRS
RVTAIHIDPATHRQK
VGLSDIAMDTTVTHATSH
QPTEKVLADTKELVSSK
GSFVRTVSLPVGADE
FTSDIISDSQITRQALN
KALELDPNLYRIGQS
SGMAEATSLDTMAQM
VSRMFADGKVWSYS
NRDLRMATLKVRE
MMGMFNMLSTVLGVS
VQQIMSDPAMRLIL
GGSTCVFPDKKSEGAR
GDVVAVVDIKEKGRDKWIELK
AGAWRTAAVELARAL
LGQIVSSKKLTRPLV
ADGKIISLDAKLNLENK
KMNMHMENVPYIVKNQNLFK
YLKQLLSDKQQKRQSGQT
ENQKDPLAVDKIMKDLDQ
LVIQGDERMHLPSPT
EPGDIIIVLDQKDHAVF
CLHYTVDKSKPKVYQWFD
KFVSPDAIRSAFS
ESKEILSQLLNVQTQLLTMS
EPGKNPKNFQTMPGT
GLVVTDLKAESVVL
KVVLEERSLRVDD
APWIEQEGPEYWDR
DIMRVNVDKVLERD
PKILGDYLKEYKS
FPAQPSSERLTRL
IGEETVITVDTKAAGKGKV
GTIDISDGTVLRL
NDMGKVRKDIPQWQP
GPDAALKVDVKSPKTKKT
TLKGLQRDVRAQE
RILNAVKSEFGLY
KMVYEDTLTLFPFSG
IGVGVVRDGKVLANPR
ASGVAVSDGVIKVFND
SWIKVDLLAPMIIHG
GAVGSDEKVAYLQK
SLMKIANDIRWLA
ELNKSINPDEAVAYG
MAKTIAYDEEARRGLERGLN
LAELEDDFKEGYLE
HLKELIARNTWTLKKL
DMDKVETFLRIVQCR
IAEIRLDKVVPLKEN
KSPLTADKILLSS
GNLGSDPEIRYMP
KLNNQFGSVPALTIA
DATALMTDPKLITWS
QLVEKDKALSNAEGE
FGRDLMTDLKSEISG
LPSVEVDVQAPRAK
LRLNEDAVGLRFE
SVQAVIPSRTVNRKSTDS
MYFHRRDLRLASNAI
SPMVMDAKAVAGNIS
GVKLEMDGHLNRG
KVALEAPLKQIAFNSGLEPG
LRLDVAYDAVKNF
FIRARIDGKLVEL
ITIQSNKNQELLK
VAEGFDETIVRKV
KPGGILMMDLKEEKPR
KDIRTPNGLAIDHRAEKL
DIMRVNVDKVLERDQKL
LTNQNINIDQEFNLMKHGFH
MFYVDLDKKETVWH
LPKLKPDPNTLCDE
NFSLGAAVKAGAALL
VPDVLVADPPIARLSV
ELPVSEVASILQAD
KTIAYDEEARR
KEITHDVKAVCSQEA
DPIIEDRHGGYKPSD
PRYVKQRSLLLATG
RNKTQEEHLKEIMKHIVKIE
LSPWIRPDSKVEK
VINKVIKNNSRDF
QEMALSSGVGYRI
WPTGLAVDYHNERLY
LKQLLSDKQQKRQSGQ
FVLASTNAGSINAPTVSDSR
ETIQKVLRRESSI
ATAMVAQINAVNKPQTVSNL
INRRMADDNKLFRE
KMYFNLIDKKAYK
EVGGEALGRL
HAHKLRVDPVNFKL
IRVDDHIIRTDQGLLLRS
IPADLRIISANG
SSLIALPKDKKIN
LLASDNTLHFVHPLT
INDIARDIRNQRR
KVKKIYLDEKRLLA
KTLDPDPAIRRPAE
GDATRAIELDKKYIKGYY
IEKFEKEAAEMGKG
ITGPDPKVLRELA
VVRDRDLEVDTTLKSLSQQ
LIEKINAGFKAAVAA
VDSIPKLVTDYKNKKF
LQELQDVAADLKTRY
ALINMDQKDTKAK
DSIQISWKAPRGKF
EKKMSNYIQFKSKCRIEPVC
KIRKFVMDSMNSI
NKIVRMYSPISI
IYSLTVDSKVSSRFAH
QKRVSDADVKLKQ
SSRSVIVDTKITWPNG
EVIKVFNDMKVRK
NSDVKKDFRSVRLRDLG
LERLQRKHGGMLVRNPL
VEQLLQDPKLSQNKQA
DDTRHIRFDDRQLRLDER
VSNGIVEDYKPPFYDV
QSSLDADKKFGRTR
FGLAQTLREVREF
LIPNLRNVVALDTEVAS
EVVEIDGKQVQQKDVT
TTKIIADKSKYPF
LVVYFFRVRN
LGVPIVTDSTLRRRS
GNRIAQWQSFQLEG
EKIAHDLRFVRLPV
LSSMEVDVQAPRAKL
GTILVKVEYKGEDAP
LEKRIIVDDTSTQWSK
FLADRNILVDQTK
MQGLVEDFKNKYEDEI
GVLQTFMRMAWGGSY
NIDRIYDKNLLMIKEHILAI
LGTIRADGKISEQSDAKLKEIVT
KFTVFEAAFNKAIKE
SRPYNIYPHGITDVHPLYSR
ISTIIRAAAKEKK
SGTVDFDEFMEMMTG
VAAAPQVKYAVFEAALTKAI
RAVLQRDERSERAFK
LHAHKLRVDPVNFKLLSHS
RDLNKDGKLDKDEIR
KKTFDHTLMSIVSSL
YSKVIKDYNVAYN
GAIRSLTQVMARD
YYYIQQDTKGDYQ
NAKKYLRTDDRVERVRR
SKSDDQIWLSQWFMN
DVPHIALDGKLGGLVQPH
VPPEVTVLTNSPVELR
SLGKMVHQIFGSAYT
SFFEEVPNIIHEAIN
VLVIQSSEDYVENTEKALNV
NSLELLEDPKAEVVDEIA
WTQSLRRGLSAWTTS
VREIAQDFKTDLRFQ
AGIEKAQRFWKVD
SFTLNSDRYLQTT
LPSMEVDVQAPRAKL
ERIVEIQRATPRS
KGGFMYLKELYNNVN
VEFMSELQLNRYK
IPSPDGDRDIFIDGVVARNRA
FAPRIVVDPKPTTTDIG
VLSGKVSADNTVGRFL
NFKADRVIDPRRCLK
TWHYDDENPYKTWAYHG
MKLGTWTYDGSVVAINPESD
RGGFSDKERQDHRRRKALEN
SMPIRKDDEVQVVRGHY
SDKEITHDVKAVCSQE
DKLHVDPENFRLL
KEEKSDKSAVSVDSKVRKDVG
ETKLDNKVTFKSP
RRLAPITSDPTEATAVGA
NLFLKSDGRVKYT
TIAYDEEARRGL
ELLDQSDVKEPGVSR
SIRKEVKGDLENAFL
NVLFVEDGKMERQVF
NSLELLEDPKAEVVDE
YGDLEFMNEQKLNRYPASS
KITSIVKDSSAARN
SKLTYENVKMEDVGY
APPGEFNEVFNDVRLLLNNDN
SHDSIQISWKAPRGKFG
DVPHIALDGKLGGLV
QPIHNLLMGDTKEQRILNH
APILVDGKDVMPEVN
SIQVDGKTIKAQIWD
VMANDCKISAKRD
EVDPDPNQLRWKPFE
PLVSTDKVVVFAS
GHLKCRLKMDKLELK
HNLLMGDTKEQRILN
KYGPIADVSIVYDQQSRRSRG
ASVIPPARLFKAFVL
TTSAISYTIKRME
DCVVKPIDDRFANALLA
MKDLDEPGHLAPTGM
SEDKQILSADDKTVRLWDH
IDQGKLIPDDVMTRLAL
PEFQSIVQTLNAMPE
VKVLREDSRAAFR
KVDTIAPDESFSRLDA
LMSSLHLKRYYGRIL
LLSDGKEQRIQET
TEALKLDGKNVKAFYR
ADHRFLRHDGRLVARPE
LQQLSEDSKAFRIHPQ
SVSQVEADLKMLRTAVD
QNSNEVQEVFAKAFAYYIEP
KIQDEQTTYVFFDNKIQGDLA
TPETAEKLARDLKAVKYVE
TVVNKDVFRDPALKRKAR
NETGDEPFQYKN
GDVVAVEDIKEKGKDKWIELK
EVKSSGLLEKLMKSKLIKEN
NDGSLIRFDNNAV
QILNAASRQFREG
EPSRGINPDEAVAYGAA
NKALELFKKDIAAKYKEGY
EKRHIIKENKVPYVTRE
EQPYKWEKFGKA
VEINIDHKFHRHL
KQRLRAEKKQRKAEVKE
DGVIKVFNDMKVRKSSTPE
PRYISLIPVNVVAD
KVFNDMKVRKSSTPEE
TAEILELAGNAARDNK
TMDHARHGFL
KYPELVLDKELDREEEPQ
LGKLSLDKVFRERES
KRKEIRKGPRISRSQS
HELIMKDGRKLVVPCR
GNVRILDTAQTYM
LDFVILSDNQELR
EHIEQDERVYMSQK
TIKAERTEQKDFDGR
KEDTSFGGNLGRAVFQAKKRVLEPL
LSSMTMDARLSAKMA
DDRGIVYSKSLDRH
SHKRLNPDGKSIRNE
LKDLWDYMLNSTGGI
PLLNQNYQLLKNM
TPSVEADKKILKQ
HPHFLNADPVLAEAVTG
AIARNVRAAVAAG
FGDEVFNDPKVLKSY
AENVLVADKRLIRQNKPE
IKQELKQDNIAVKANA
NKALELFEKDIAAKYKEGY
LSAIMKVSGTLLF
LGDIALDEEDLRAFQ
PQSSVHQIAGRSEVLGCEAQD
VDKFLEDVKKLYHSEA
APEDKYEAFVLHFSE
MDEVIAKAAKGDAKTKEEVP
IGHLLRGRNHFIYIV
EIQIDVESKTRLK
FETATLRSGYLLPDTKAYGDRIER
NKSINPDEAVAYGAA
LSDLHAHKLRVDPVNFKLLSHS
IMKDGRKLVVPCRPQ
DAAALEHDKAYDRQLD
PEHRQLANAIFKLTYQN
LDVSVIPTSGDVVVVATDAL
EREIVRDIKEKL
VPERGLISDAQSLYVE
DLLTVRQSTRNLYARG
GDVVRVVDIKEKGKDKWIELK
AIIRFEPRIMAEF
ETKEIKSAIRQLR
VERLKRMAISGDDCVVK
KMYFALIDTKAYK
SHKRLNPDGKSIRNED
IYGDLEFMNEQKLNRYPA
YVDLDKKETVWHL
NDKLYRMEYWKTIKKDVW
VKLVDANGKLHDKKS
SPSQLKDDGSIGRDPS
YVDRFFKTLRAEQATQDV
PKGKKAKGKKVAPAPAVVKK
DGERHAFILQDTKALHQVFE
WVGSLLKADSNVL
SPNAVIADLGLIRVENK
YTKQCVIDDRAAR
VPELPLVVEDKVEGYK
YALLLSEQEAGRY
IDNIMRLDDVLGYINPE
HAFILQDTKALHQVFE
GDVVAVVDIKEKGLDKWIELK
NKVKSLRILNTRRKL
ITEGQIYVDRQLHNRQ
RRREIRAEDRFLRTEQG
TSEVIEDEKQFYSKAK
AQVVVTDLSATRLSK
DHNGDLALDLALSRRLES
ATKKIISDYHQQFRYKLQD
VDKVLERDQKLSELDD
IDGTHKITQSNAILRYIAR
AKNIQTAINQVRSLI
RVQVAYDLLTQAK
GPTAAVVGKLLRQ
IPGMVVVADKTSELYQ
VQQIMSDPAMRLILE
NSDVKKDFRSVRLRD
GTHKITQSNAILRYIA
VPGHLDEMQLDIQARYIYGKPV
DGVIKVFNDMKVRK
GVTVKDVTITAPGDS
LTDILADVKTKRK
TAIHIDPATHRQK
TTQLTADSHPSYHT
EIGAIFEDVQTSREPG
GPWPQGATLRLDPTVLDAGEL
HRFLRHDGRLVARPEPA
RRLLRAAQAERGD
RVEFKSDNTVSKKGFK
MTDVIRYRYSNNYESNDHIS
SPIETDVVPDTRLLDKFSQ
DLHAHKLRVDPVNFKLLS
LNFLNEIRTGYLNKYFKKDV
EGEIIDEQKFRRS
TSLDRLVTDVKEKLK
VIQELKFDEKNKKAPE
IDNDVKLDFKDVLLRPKR
AVFILIGACKIHT
VEGAGDTDAIAGRVAQIRQE
RLGAIAKDPKSETGT
SNWGIRKPDTDYFKPHHCVA
DISLDYLIDRVTQ
KQDVLCDSKLMSAAI
LGDLKLLRLGLLL
HNNYQAQSAVPLRHE
NKALELFRKDIAAKYKEGY
SVDSIPKLVTDYKNKKFNLDA
QYIKANSKFIYITE
AWRTATLILAGVSLL
KNSKITEDFRALRK
EGKPKRAIVHDNKDGTYA
PRCWLIRNGSYLNTS
NWDEVDPDPNQLRWKP
QLNTILPDARDPAF
AARYNIDLDLITR
VLAKSPDTTCSEIEE
KAVFGWDEQIQRA
DRARAFARDFAAHRKKS
GPDGRLLRGYDQFAYDGKDY
GINISPDDKYIYVAD
DYVEINIDHKFHRHL
LEIIDKDSKTRRLDIR
DRLVTDVKEKLKQAKK
QIVRTDLKELRDFN
AKGGFLIEDAHESRYETN
KAIRLYDDATLEL
MFREYNHRHSVGATLEALFQ
GEHWTVYQDEKQRKDKV
IPSETLNRILGDPEALRDL
MAEMKTDAATLAQEA
ETEKKEVENTLKNTEILLKY
SIINHKFCNLSDAHK
SSGEIAIDQESQKIA
VRGEVAPDAKSFVLNLGK
ALVVYADGEKRYI
SQTLKVNNKILYL
IDKLMIEMDGTENKSKFG
RLIYDTKGRFAVH
VEKMEQDHAVRRRE
LPGQVSGVALDPKNNLVIF
IVRGDQPAASGDS
QEAVNEDPRVKKY
DAPTGDVLLDEALKHVKE
RCPVLRRDQVVLE
KLPQPVQPDPVSHCKEKDV
DSMLVDPKHHRH
ERHAFILQDTKALHQVFE
LNKSINPDEAVAYGAA
NALVLEREKALIKLQ
EGLTIDLKNFRKPGE
EHLSSLRNLCELLGV
LKGIQSLRKLSSVCL
VKDLKIESDVQEPTEPE
RKEEIRVDDHIIRTD
DYEYKVSKLVSRLVI
TRDLQAEMKVRLA
KMYFNAIDTKAYK
VGHRKVSNDAKRYTRRPL
KGQLTTDQVFPYPSVL
CRTFFLTQGALLNDKHSNGTVK
AHLLILRDTKTYMLAFDV
EPMTQSIKGLRDF
YRESLRNLRGYYN
FKTFEAAFTSSSKAA
RNKVKKIYLDEKRLLAGDHPID
RYRFDGKEKMLAL
VQADDSTTRKYGG
DRQFRGDVPLYQA
RGIVKENIIDLTKIDR
TEALKLDGKNVKAF
RLNPDGKSIRNEDK
EKVRVLRNDRREGLMR
LYYYIQQDTKGDYQKA
NMGLGIATREAFT
PLQGLVFDRTIQN
DAPSLLQHDEVETYFHE
VDDTQFVRFDSDAASQR
EEQYNSTYRVVSVLTVLHQDW
SVKRVTQDPKLQMGKK
HHFHKIFMKDGRSLV
EETWITCDNKIRLQEGPT
RQKLSLSTKLKQVEDEK
VRGEVAPDAKSFVLNLGKD
RLPLEETELEKRIIVDDTSTQWSK
FPALVRDDSPSRR
VPHIALDGKLGGLVQ
NRQKLSLSTKLKQVEDE
FDAFVAYHIGARIVS
HKAALQVDEKGLEADAPT
VFHFMQSLALLMSPV
SKYALVDASLKMADPNRFRGKDLPVLDQL
KEGHLSPDIVAEQKK
EVLYHVPLAGVYRSLKKQLE
NPLLIHVDTKAGHGAG
TLENLIPDTKYEVSVIPE
EQVWKRDRKQRRQRPG
IQKFIEWLKVKILPEVKEKH
TPILVDGKDVMPEV
GIVMISPDAKIKI
EDKRIMLDIRVLRIGPG
DPIISDRHGGYKPTDKH
EVIWLDSKQIRQEE
IGQGYLIKDGKLIKNNA
RLIRQEERLPIDE
DEVIKVFNDMKVRKSS
SPLDAIVADGTAEYRRTG
VLGLPAIKAWVAKRP
WDTGRERTVNNQSQRCGFIS
YPARQSLRLDPKGKSLKDE
DISIYYDEKGRKF
VPAVGGEIRLGRN
ISKLDKDPVLKKD
VDKVLERDQKLSELDDRAD
KSHPQRHILIQGNTDERGTS
HQSIGSTLYNKIYLYENMNI
FLKDEAYDRLKVK
TDEIVKDVKQTYLARV
SLNILIKDPKSNLIQQ
EITGIMKDFDEPGHL
EQISVLRKAFDAFDR
AYDTYKSIPSLEAAV
LNKLGIQTDDKGHII
DSIKKLITSMRDKAPGQ
IRLEDLKADEKSSCTLPE
GKNKITQSNAILRYIAR
AKKYLRTDDRVERVRRA
GGSGCLGLNFSAPEQPL
NGAKGAIDAKVHSPSG
APSNLVISERTHR
AAIGLSMAGSSAMILAAYHP
LASKYIKDSLLLS
KNAIKVAVAQLYD
GVKIPADGVVLKA
KEPLKECGGILQAYD
AVSDGVIKVFNDMKVRKSSTPEEVK
LAYSMKQMMADNN
LKAELNNEKKEKRKEA
MVGTILEMLGTRLDQ
DMGKVRKDIPQWEPS
NSLYLQMNSLRAEDT
MRLLNYDGNEASK
QKFVDTILSENGVVA
LAPPEVVMDPALAAQY
LSFVTVDSNLRRGIP
NKALELFRKDIAALYKEGY
VPGNALVVDPRRPFRK
IDGTHKITQSNAILRYIA
NTPLLKDDKDRKAEGK
GAYETYKFIPSLEAA
AVSANTLLRFSAD
QVNTSKTGINENYAK
MITIDGKQIKLQ
SHKRLNPDGKSIRNEDKI
EPGDIIIVLDQKDHAVFT
ANELNYILWENNIKL
NKDVFRDPALKRK
GVGELVLDNNSVRLQPPK
DLSLPSISIDTKRPSADL
PKFEVIEKPQA
KSLQFFKQDEKVY
PIRSDLFRDLPKE
HAHKLRVDPVNFKLLSHS
RVTAIHIDPATHR
VSSKRNLADAVSKAP
KVNVDEVGGEALGRL
RRMADDNKLFREEFN
NEFRDLNKDGKLDKDEIRH
EYLNKIQNSLSTEWSPCSVT
SPDLPKLKPDPNTLCDEFKA
PKEWLQVDFQKTMKV
ICDSRVLERYLLEAK
RVTLRKATLASLMQSLSGES
GNIMIDPVLGTVG
EDPTQGADLSPDEKVLSKPP
YKTIAYDEEARR
RDGQLTIKAERTEQK
IVIANLTNKEAKY
IDGLEVDVPGIDPNA
SDGVIKVFNDMKVRKSSTPEEV
FNNIPSRYNLYDKMLPLDD
GPTEEIRALHAAIGGIP
AATIGVDFKVKTIS
TPIQRTIKPDVRSYTITG
IQEEVVEIDGKQVQQKDVT
TVIHLDQALARMRE
GALLVQLDSGIKF
LGQLNSDNKSQLVQK
TNILLNVPLHGTILT
KDVTVSQVWFGHRYS
LTSLTNSLQRIRQLAVQASN
YKQMMVRDERRFKMADK
AHLLILRDTKTYMLAFD
DFQLLKLDGKFSVVYA
KNNDGEEQEVRDDNRPKGREE
MSELIVSRQQQVL
GAIKLDAFTERLL
KSKKHMIHDGEKKKIKKLKD
GSRGYRLQRKIEAIF
GRLTLHRDLRTGRWEPDPQR
DGEEQEVRDDNRPKGRE
TKLGRLVKDMKIKSLEE
ELSRLTGDKKFQEAVEK
IEKDKALERRFQT
YYYIQQDTKGDYQKA
IEKVRVLRNDRREGLMR
DSTVIRNLKNAGLIV
DDVAGDGTTTATVLAQALVR
VGIIRKNAREFCG
QYDVIIQHPADMSWC
TDMTIGTDSALHRIIE
VPQIHVNLDKKAVLAEK
DGKIISLDAKLNLENKD
GKLKPVIKSQPV
ISPDDKYIYVADIL
QGLLAGINAGRYA
FIQYEELREQLSSVSAFE
EDRTISSDAVLQRLPEEA
LFGRDVVVSRLAA
TNQKLVADSKASQQK
LPSLSFSVRETGK
VSNGIVEDYKPPFYD
LATFEIDLKEAQR
RVTAIHIDPATHRQKL
EHWTVYQDEKQRK
VLQAVFDKGTSKF
NLFLKSDGRVKYTLN
VSLPSVEVDVEAPRAK
SVLRNDDSLPGRL
VQYSRADEEQQQALS
DASKILVDALQKFADD
LNNMVRLSGKTQS
SRGTIEINPRDTMAKE
TIRKINSDIISKF
ELSKTISPMVMDAKAVAGNIS
DRDLEVDTTLKSLSQQ
NLELLSLKRLTLTTS
IDVIADFRSRDVA
EVSVKRVTQDPKLQMGKK
KRILLNQIQAVYG
GKADGAEAKPAE
NYSLSAAVKAGATLL
GDEEGVPAVVIDMSGLREKD
GEKAKQDASLRFY
HIIYVDNKAINKAE
RGGHIAKDCKEPKR
LLFCALASSCQVAFS
VVNKDVFRDPALKRKARR
DTLPGLVMAQDQRIR
LVAQQNLNGSQGALSQAITR
SEKVLMKRTWREAEAFCEEF
NTPLLKDDKDRKAE
TSEVIEDEKQFYSK
LEKIVLDNSVFSEHR
ARMITIDGKQIKLQ
DQEIIEVDPDTKEML
LSFVTVDSNLRRG
LNKNKYLTVIDKDAFG
GMLYFAGGLSVTEQY
GQKYFKGNFQRLAIT
NIPLVSDPKRTIAQDYG
ISGDLKTQIDQVEST
EPTEDKDLEADEEDTRKK
KELNKSINPDEAVAYGAA
IQKLTGTQTALMY
RGIVFEDVKVPKE
LTLENCKQANKHMLW
LQKEYESLVSKVNTYTDNLK
YQKVVAGVANALAHKYH
FHPLITKDEVLYVFPSD
HDIIIIDHRNPRQLD
ALELDPNLYRIGQS
ASGVVIESRLDKG
VILNAMARLNMRD
DKEVLTEDKCLQRQNRYD
NSVISVDYKSFKAT
GSRGTIEINPRDTMAKE
FETATLRSGYLLPDTKAYGDRIERM
QEEVVEIDGKQVQQKDVT
NNVVRCDIRYTGHHA
SEGFIHEFGHAVDDYAGYLL
GATLRLDPTVLDAGE
LARVGDNRLARAT
RLGAIAKDPKSETGTR
VSELDSDKHTIRFIPHE
SDTEEPAIAPDLKPVRRFVPD
VLVVAGSFKRAEP
TAEREIVRDIKEKL
YILREDGKTCRRK
DIHTDPAERRHYRPT
SDDQISIMKLPLSTK
NMLTHSINSLISDNL
VRSLVQDTRIHLVPS
TGENFRLIYDTKGRFAVHR
KEKMLQDTKDIMKEKR
VQYAVKDLVAERW
SISVLYGDEEVPRSPF
VGADEDDIKATYDKG
DLEKIHLDEKSFR
RDRDLEVDTTLKSLS
IAPIMFSNKMARLGK
KTEVLSEDLLQIERR
LVVGIYDEPMTPGQC
ADVSIVYDQQSRRSRG
HPRAIALDPRDGIL
DFSGITNDHKLAVSQVIH
LLDSDKTTLYLST
LEKRIIVDDTSTQWSKNM
VNKDVFRDPALKRKAR
NKALEFRKDIAAKYK
ASKEMFEDTVEERVIN
TDGVNVDMHLKQIEIK
NPIILIEAKSIKS
ISPMVMDAKAVAGNI
INNTLTECLNLIEGGVPS
NKHLIKAQRHISDL
KRVVYVDGKEEIRK
AYALGLDTKNYFKD
QSAPSQSDQEQLFSNVQYFA
SFLQNPQTSLCFSES
GVIKVFNDMKVRKSSTPE
PARLIVFPDLGVR
TLIRVKIDDAARA
KIGQGYLIKDGKLIKN
RAVLGTIHPDPEIEE
VGTMVMELIRMIKRG
FNPFVTSDRSKNRKRH
VSQLLKGDASLKMDKSDA
TKQGNIVRELKAQKADK
DVYGIVYDLRMHRP
QSLLSQASKLQRE
IIKGVRKSNAAERRG
TQSISLGSNILRT
FLAEDFVELFDVTMDCYSRQ
LFSIMKNTTNTRRGT
PQRINSVSKVELM
HPYPPGPGVALTADTKIQRMPSES
NKGILVTVNPIASTN
IYRDLKLDNVLLDSEGHIK
LTRSLLADTRQLAAQ
APQSLLEDKKEPFSQ
KQKSILYDERSVHKVE
NIQVFNVDVRGDR
LSLYARVDNSAFR
SDLQVIGDRVAMR
RRELAFDGRLGRV
SVDSIPKLVTDYKNKKF
SVLSVKLAGNSSLCSTSG
MRVELIYDKRNVG
GVPIVTDSTLRRRSK
APAELVLSDGTLPAPEL
MTDPHAMRDMAGRFE
KAVLTIDEKGTEAAGAM
FKIRTIELDGKTIKL
ITSIVKDSSAARNGLLT
EESSLLGDCVFADSNGRWHS
SLRETACLGKAYAQMWT
KTVAMVLSIVSLFPL
AILPEYGTLGLECSP
VKVFNIDLKEKFTPKK
GAIRMAGEAAIRS
LNRILGDPEALRDLLN
LPKKRPIYEDKKRKKIPQ
VKQNKEHTEETKLIENTKID
RFLRHDGRLVARPE
AVEKINPDEREEMK
PETPNMDVIGERIKRIK
GPSQAKIECDDKGDGS
KANLQIDQINTDLNLERSHAQ
ERVLVPEDVKARY
GEKRALRDNRIQLVTSTPH
SGKVSADNTVGRFL
ITKILSDTKELQKE
AVHKAVLTIDEKGTEAAG
RLKGVTCRPLKHKVE
HLQKLMSDKKCSVEKK
TDDVPHIALDGKLGGLVQ
ETVITVDTKAAGKG
ASVSQVEADLKMLRTAVDS
FVFDSSDRRSFAE
TIATMTQETRGLR
VLEIGDMLLRSSI
RRYLRAEQKEQRHTLR
LTKSLRNERNEKV
DGPVVTDPKAPNVVV
NRKTILEDEKRLAHPF
TPRDVMSDETNNEETE
KYIVQVDGKIGLFRG
NDVDKIKLDQETLRAEN
KVNIRYDAFPFEK
TQGPRTAYIIQSDLGGGALP
KMYANAIDTKAYK
EKQRNKVKKIYLDEKRLLAGDHPID
LKNELERDSKIVVPPLPG
EAIQLRNEKRSEL
KGLYMANDLKLLRHHLQ
TREGREDDLLWCATTSRYER
TLRRDTSGASAEL
DRSLRVDIAEGRKQ
LASILQIDKDPHKVDIKKLH
GREKELLSSQRDGRFEG
GPERRSVEIDNKNKTITA
APKVDNKFNKEQQ
KITSIVKDSSAARNGL
NNIVATNQNGYKP
NPIWEGDLVNQRS
VIQDVTESRKMLR
RTISSDAVLQRLPE
AALLVVAVGLRVVCAKYALA
AERDALNIETAIKTKGVDE
GQEHFAHLLILRDTKTYMLA
QKSFADRGLPKPPKE
LYYYIQQDTKGDYQKAL
DIMRVNVDKVLERDQ
EKRIIVDDTSTQWSK
DEIQPDLRELMET
GAITFDYGNNIRQ
ILRMSDDKLAQVV
ASDLEKIHLDEKSFRWLHN
IEKVMITDEEEIRTTNP
SSLLLSSSMNKDS
QYIRANSKFIGITE
VSLPKVEGDMKVPDVDIK
TQSSLDADKKFGRTRSG
APWIEQEGPEYWDQE
VPIVTDSTLRRRSKPE
NIEFVSEVKRNYF
IRSALQRDAAAAYAHPE
GPEGQAYDVDFTPPFR
FKDHLVPDPGCHYDQ
TKIQLIHDEKRLKKEQ
EAKITMLTNGQCQNIT
KPSNKVVQTDETARKPD
VTNGFIQVSDKTF
MIVDTISDFRAAIAN
LSSLSDLVIERVS
ALILPSDLVARSQ
LVVDDSVVRFHGKEH
DIRTPNGLAIDHRAEKLY
DDPFFYDEHTLRKR
EDNRSQVETEDLILKPGVVH
VILKDGPERVILAGP
RHAFILQDTKALHQVFEH
VADIEVDGKQVE
DTKVYTVDLGRTVTI
KVKILPEVKEKHEFLNRLKQ
RKEEIRVDDHIIRTDQ
APSNLVISERTHRS
APSLLQHDEVETYFHE
NYRIDTINLFPA
AALTIDEKGTEAVGS
DELKTDYKNPIDQ
ALTEALRVIAGAFEV
KNKVNLLTHSINALI
KIVFKNMASRPYSIY
VYVTFDLTLVRGL
GPIVAVAKRLQDN
QLISDGDNLYLRL
PVVKYDRKGYKPR
DGEEQEVRDDNRPKGREEH
KEKMLQDTKDIMKEKRK
FTLLLNQDGSYRF
VRKSNAAERRGPL
GEADAMSLDGGYLYIAGK
GPYQIKEDITTTRYSIGG
PICPGYRWMCLRRFI
ADDLTAAINKGILVT
DKVVNDTKTTFVQ
QVVEVTVGLQLIQLIN
FTVQKGSDPKKLVLD
ALLGTIRADGKISEQSDAK
DASKILVDALQKFADDM
AVVAVEPDRRNQSPVD
RNSDVKKDFRSVRLRD
GLASTDKKEIFIP
DGIQVVVIDGNQGRVVS
IYIEEKGRRINTT
VNKPQTVSNLDISTQTGAYQ
SRGQIVSVHREPRSHL
AAVQMDPELAKR
ITNINSDSQGRQQMTMANIG
AYCLWMMLLISQAEAALELIT
GLRRLTTLLRALGAQ
ITKILSDTKELQKEIN
GKITSIVKDSSAARN
GDLLNIDDTAKRKSGSEMRP
VIGALASYSNNEYTP
LRLFDYNKNAIKTLN
VSLIAIIKGIVNLYK
QINTDLNLERSHAQ
RELLTLDEKDPRRL
RSGTLVIDFRSGGRPE
DMGHLQVDYRDNRLHPSE
RTITADTFRKLFRVY
GPMGNIMIDPVLGTVG
NTTVTINGTTTRF
KDGERHAFILQDTKALHQ
GPISLSAKIERKGYTPG
EENRQKLSLSTKLKQVEDE
WVFSSVQPPKVPILL
SEMQSELRSGRVS
LITANPIVTDKEKPV
EQIIVAMQNGRIS
ARGMTVVAAGALAARNL
ESLISKSTRLVAV
YIKNSLRIGFAKE
ELKESWGAIWRIDTP
TKKSVQYDDVPEYKDR
MEEKIAHDLRFVRLPV
PEQIQLLKKAFDAFD
VSNLTAEVRSAIA
LLEFALNDKLNYL
ISVMAQAQKSIGL
LAAALRADLLLQY
HNFLVRNSKDLFT
TASSYFTNMFATWSPSKARL
PLLIEALQQPRLD
MPVDPDNEAYEMPSE
LKQLLSDKQQKRQSGQT
TPGNALVVDPKKPFRK
ARRLMRAYRSEAF
DVPHIALDGKLGGLVQP
PRAMLQDPTLPSS
ENRQKLSLSTKLKQVEDEKN
FRDGDILGKYVD
VIKHNRFHVDYQAPFLGGGY
RQVLKDDSLSRHRPR
EGHWKVKNCEERLFYICK
EAVKQVAHARTPEIRQDAEF
QSINFVRIIMRLWLC
VEKMEQDHAVRRREE
RHAFILQDTKALHQVF
ESKIVELEEELRVVG
KIFKAGGRDSRSGS
SDLHAHKLRVDPVNFKLLSHSL
NIRIMYDTKGRFV
HRNKKNDKLYRDEWWKVIKK
QCCDLDPQARVAIKSLTERL
LDSSDTIWMDIEGPP
MRFDKGYISGYFVTDPERQE
INDIARDIRNQRRYRQR
DSYSVQDQYQALLQQHAQYL
ELLTLDEKDPRR
AARLFKAFILDGDKL
IDWKVFESWMHHW
KAYQQGVTVDSIGMLPRFTP
PGNALVVDPKKPFRK
VVGQFIQDVKNSRSTDS
ASLTEALRVIAGALE
DLTDEIVKDVKQTYL
DEVNSGVGQDGSLLSSPFL
LDRLVTDVKEKLKQ
DISTQTGAYQAMVSIDNALA
AVNKIRLDTEEQLKEK
IEDKMAIDDKYSRREE
SALSATDQANATAMVAQINA
SERPAIVPPADKYRT
VVRDRDLEVDTTLKSLSQ
LYEHIVADDRFTKSIS
PKIDYKLEKVAGI
DDVPHIALDGKLGGLVQPH
KMYFLLIDTKCYK
VNRLGAIAKDPKSETGTR
LPGQVSGVALDPKNNLVI
HNGDLALDLALSRR
SHDSIQISWKAPRGKF
AKEVKTSKSNISF
PKRKAEGDAKGDKAKVKDEPQR
ETELEKRIIVDDTSTQWSK
TEKGMKNVFDDVVPE
VRELNVSYDYKLN
VVNKIRGTFKSVAVKAPGFG
SIVKDSSAARNGL
NTILPDARDPAFK
QLISLLEKLTRVI
GAGLAGAAIGSVGLGKVLID
KIFKLGGRDARSGS
VDKPAEFTIDARAAGKGD
DANLISIDIKNLLYEKTL
ILTPSVEADKKILKQQAPP
RGQIVSVHREPRSH
SDLDNKTLRMIAN
RLAPITSDPTEATAVG
GPISLSAKIERKG
GCIHMARSLANEWRD
SRSFRSDPIQALE
KDIRTPNGLAIDHRAEKLY
VMQLVKNATTSKI
WTLFFQNGKVKVFQGNQDS
IRALELDPNLYRIG
VTVKYDRKELRKR
ITDMLDSRLKKRNYFLEVLN
ISRPAVSEKRLSL
DEINPDTKLILVDY
LGDIAIDDVTLKKG
RKFAIHGDPKASGQEMN
INDEIERQLRRDKRDARRE
FLNLVSDDRRQLLPDG
NIAKDPRVSMRRR
MSGHALAARTLLAAA
VAWLKMDKKVLDHDVS
GHGYFLLARCPAGDSI
ADIEVDGKQVELA
CPLDHVNTLHFLTRG
GNRKTILEDEKRLAHPFS
VDKVLERDQKLSELD
ESLKDARDSLLRY
QKQMLQDAINRFW
FQEFMIVPSGAPSFT
LELLEDPKAEVVDE
ILKGLYNFATCGLIG
TLANIRLDSVSLRMQQ
EGQLNQDDSILKVAVK
EVAALDAKLKKDG
GVVDKKFASQSNN
IVGKLSPWIRPDSKVEKIRR
TGEKPYECKECGKAFSHC
ENILWLDYKNICKVVE
ATFIVDPDNTIQHVSVNNLN
GIRHIRADKRVNEWKTPG
RHINIRVDPRGLREGLH
RLIRQEERLPIDENQ
PSPSMGRDIKVQFQ
PQVMVIDSIQTVY
IVSRGQIVSVHREPRSHL
GADLSPDEKVLSKPP
LNQELRADGTVNQIEG
PGEINRVASCLRKLGVPPLRAY
GVSLKTLHPDLGTDKDKEQWKE
FSAMSFDERLATR
QKDSIKLDDDSERK
SFLGDSKLQYFKS
NSVLQDSRVLRVLDQ
SLSGPSSRALRSA
KINFSRDLRAGDK
SGDEMIFDPTMSKKKKK
ISHKRLNPDGKSIRNED
KIALSSAVTLGKI
QAVYIDKTPEIIR
GPIADVSIVYDQQSRRSR
DESFVTLALRMQY
KQQEVIADKQMSVKED
RFLANDAKNRAEN
LINLDGKLHQHVVK
VLSPADKTNVK
RQGKVTVKYDRKELRKRLN
VQRLQGDAVVLKIAR
VNDEVIKVFNDMKVRKSSTQEE
KEGEEPTVYSDEEEPK
ISRKRLNADGRSYRSED
VRVEILRNFYFINRL
ASDLEKIHLDEKSFRWLH
DFLQISNSIRSLS
EEIFTDLKENKAK
LNETGDEPFQYKN
IDKLMIEMDGTENKSK
RGTIEINPRDTMAKE
LGSRIDYDLKAAMQEAR
HAFSNLPNISRIYVSIDVT
SVLAQANSLPQQVLKLLQ
NMNIKLKMPLYVAGH
MKVLQRDAALKRAEE
LDMLKKVVLGLWKPLDNIKD
EKVRIEISRKAEKRT
LHKLGYILRDVSKKE
SPWIRPDSKVEKIRR
KPSNKVVQTDETARKPDH
NDGEEQEVRDDNRPKGREE
NIPLVSDPKRTIAQD
VSNLQGDVRLTTT
ARAVEATKKFLRE
DVTTSEKFRKVME
IDGIKKAEKPLAY
IVIQEEVVEIDGKQVQQK
QYIKANSKEIGITE
MADDMERIFKRFDTN
AEAVRRALSLLGVGDAQMEA
KDIRTPNGLAIDHRAEKLYF
LFLEEHIRNITAIVK
AHGPALLTKDNALFKVSIS
VGLSDIAMDTTVTHATS
TEAKEGLKRGEITHHAV
SVSQVEADLKMLRT
ALHKAALTIDEKGTEAVGST
LPSQHNDIIRDALGQRYS
AGRVAQIRQEIENSDSDYDR
VHKAVLTIDEKGTEAAG
KQSMEIPIQLTRY
KISHFLKMESLNFIR
EIMLASQRIVSVI
DDHIIRTDQGLLLRS
SPDLPKLKPDPNTLCDEF
TFKRLIEDGTQRY
RSRSCREDQKPVMDDQRD
TTTQLYTDRTEKLRPEME
EMEQLVLDKKQEET
KLRSAGEVEIQFRRV
DATALMTDPKLITWSPV
IGEETVITVDTKAAGKG
ESTGGAYDTYKSIPS
SQTMRLTSRLLNV
GGIVSEVKLLRKES
PGRVRLQGVRYVGSYRPTGD
VIKVFNDMKVRKSSTPEE
GLSVLDVSARELRVSAEK
ICGIVYWMRRHTQKAPKRIRLPHIRED
SIKLVSIDSKAIVDGNLK
TRQQLRAQLAEKF
EKMITDALAISKQ
DRLVTDVKEKLKQ
SHDSIQISWKAPRGK
GHLRVSTVLRFID
IVIAISKDQKKGF
PASLRVSSPGIAA
EDKQILSADDKTVRLWDH
ALFAYTKRNVIPTIT
TGALALDKVPKRM
TDEIVKDVKQTYLA
GARNIVAAMKAHGVDK
QPENLEYRIMLSVHGSQHSG
QEEVVEIDGKQVQQKDV
LAPPEVVMDPALAAQYEHD
LNKSINPDEAVAYGA
LVLQGTEIKSIRA
MSLALSGRSEAAT
IRMDRAIMEKNIM
KLNKFVSPKSVVGNF
NRQPLLLDDRVIKLPS
RSLRVDIAEGRKQ
DSVISEINNIRRL
ESIKLVSIDSKAIVDG
IKKNPFLRVLNKASTTTHAT
EFVVEFDLPGIKA
NKALELFRKDILAKYKEGY
ADHRFLRHDGRLVARPEPAT
ELEKRIIVDDTSTQWSKN
IIWMIRGEKRLAYARIPA
QVFIEISMKRLSS
EIPEVLVDPRSRR
CCPVNFKKCCPLVCGKAIQF
TPGNALVVDPKKPFRKL
LERFKGFKIDKDL
NSTFLIDGPDTSECP
VVPGNALVVDPRRPFRK
SLLNNQFGTMPSLTM
GNQAANVEATSYALL
LLPELKLEERTEFAHR
SPDGDRDIFIDGVVARNRA
LGHRDALEDDLLNRN
RVNVDKVLERDQKL
DISYTIYKISISSLC
QPTGGQVLLDEKPISQYEH
SGTLVLLQGARGFA
NVDIEKVMITDEEEIRTTNPV
VNDEVIKVFNDMKVRKSSTQ
KPVQKVLEDSDLKKSDIDE
RNRILHNDPEVEKKQ
HDGHDDDVIDIEDDL
KKTLDPDPAIRRPAE
LNTILPDARDPAFKAA
AWVDSGAQLGELYYA
AYVATVSEALRIIAG
EKQIVTTDLRQKCTESH
NQILTRDAKGISQEQ
YPPGPGVALTADTKIQRMPSES
[truncated: 5,815 more rows]
