# Supplementary material for: In Silico Identification of Peanut Peptides Suitable for Allergy Immunotherapy in HLA-DRB1*03:01-Restricted Patients
Source: Pharmaceuticals (Basel). 2024 Aug 21;17(8):1097. doi: 10.3390/ph17081097 (PMC11357649; doi:10.3390/ph17081097)
Supplement: Supplementary file 1 [file pharmaceuticals-17-01097-s001.zip › Table S2.xlsx]

## Sheet: training sets
Negative training sets
Training set 1	Training set 2	Training set 3	Training set 4	Training set 5	Training set 6	Training set 7	Training set 8	Training set 9	Training set 10
AGWLFHVRG	ADHAVNIVG	AAFVHALGD	AAFVHALGD	AADWLTSTA	ADLATNIVG	AALPRLIAF	AAKMHAFTL	AAHLLIDLT	AAHLLIDLT
AMMIARFKM	AEILGALLS	AAKMHAFTL	AAKMHAFTL	ADHAVNIVG	AICFIFMIA	AGTQYRLPS	ADLATNIVG	AANIVLTVV	AASRDSQVV
ASTITILKD	AGSLAVVTD	ADAVYQEAR	ADPICTFIF	ADPICTFIF	ALGSGPYGA	AHGSPTFWM	AEVAGTQYR	ADPICTFIF	ADHAVNIVG
AYNMVIRRS	AGTQYRLPS	AEGRRGAAE	AHLLIDLTS	ADWLTSTAN	ALSEDLLSI	ALPRLIAFT	AFQEMENFL	AEISGSSAR	AEQAFLRTV
CKRTYSDRG	AKGTTGFEA	AVGPAYSAH	ALGDLFQSI	AEGRRGAAE	ANEYAYAKW	ANMSGCLPY	AFTSEHSHF	AEVAGTQYR	ALGSGPYGA
CSHHFHELQ	AKMHAFTLE	AYNMVIRRS	ALSKSFTMH	AKWKLCSAS	CAVAANIVL	AVNGKKSAH	ALHTLWLRE	AGWLFHVRG	ARFKMFPEV
DFSILLMEG	AMLHWSLIK	DLPGLWLHQ	ANASVRAAF	ALLSILCIW	CFIFMIAEV	AVSLCILTI	ALPRLIAFT	AHWSADAVY	ASAICFIFM
DLDDEQEIL	ASAICFIFM	DQGNTITAW	AVVTDAAHL	ALSKSFTMH	CGKGTRSRK	AVVTDAAHL	ALSKSFTMH	AKMHAFTLE	AYAKWKLCS
DLTSFLLSL	CERLLYPDY	DSYYYSEPT	AYLIIGILT	ALYEKKLAL	CRAPGGAKK	AVYLNKNKY	ALYLLLALS	ALSGSQEVE	CGDDTADHA
DNACKRTYS	CGKGTRSRK	DTADLATNI	CERLLYPDY	ANEYAYAKW	DAEVAGTQY	CAVAANIVL	AMMIARFKM	AMLHWSLIK	CPTPCQLQA
DNQVAYLII	CSLYQLENY	DWLTSTANT	CGKGTRSRK	AVYLNKNKY	DKAAKMHAF	CKRTYSDRG	CGIGCAMLH	ANIVLTVVL	CRHGYELQG
DQGCSSALG	DPSIRHFDV	EFLERTYLV	CRHGYELQG	AYNMVIRRS	DLVHSYNRF	CWYPMEIRP	CPTPCQLQA	AVAANIVLT	CSHHFHELQ
DRGWGNGCG	DQGCSSALG	EKKLALYLL	DAEVAGTQY	CFIFMIAEV	DRDFIEGVH	DEFPHSNGE	CRAPGGAKK	CKRTYSDRG	CSVTCGKGT
DSGRAYLPF	DYQIQATVM	EQCCTSICS	DDEQEILNY	CSHHFHELQ	DRGWGNGCG	DFSILLMEG	CSHHFHELQ	CSASAICFI	CVKKQCPQN
EAHLAEENE	EEAEISGSS	EQWKTANEA	DDTADLATN	CSLYQLENY	DTADHAVNI	DLDDEQEIL	CSSALGSGP	DGCWYPMEI	DKGPLDKEA
EEQEQWKTA	EFLERTYLV	ESKYSNTFI	DEFPHSNGE	CVKKQCPQN	EEAEISGSS	DLPTHENHG	CVKKQCPQN	DQGNTITAW	DLLSIIANM
EKKLALYLL	EKKLALYLL	EVAGTQYFH	DEQEILNYM	DLPGLWLHQ	EGVHGGTWV	DRGWGNGCG	DFIEGVHGG	DRGWGNGCG	DLPGLWLHQ
ENVPFCSHH	ERGFFYTPK	EWMTTEDML	DLTSFLLSL	DMMIFDLVH	EILNYMSPH	EGIGLQYLG	DLTSFLLSL	DTADLATNI	DNACKRTYS
ERTYLVNDK	ETDKGPLDK	FALLLVLAG	DRDFIEGVH	DMNHLMIKM	ENWNTDIKT	EGSSIGKLF	DQDPDCLFC	EALYLVCGE	DQGNTITAW
ESEMFMPRS	ETVKCRAPG	FINNAYNMS	EALYLVCGE	DRGWGNGCG	EQCCTSICS	EHNRLAAAL	DRIYDMNHL	EDLLSIIAN	DYQIQATVM
ESSSSSVTE	EWMTTEDML	FQSISVLIS	EGRRGAAEV	DVLTVQFLI	ERTYLVNDK	EILGALLSI	DWLTSTANT	EEQEQWKTA	EDLGKTFSV
EVAGTQYRL	FHPSGKSPV	GCAMLHWSL	EGSSIGKLF	EEAEISGSS	ESGGMYHCH	EMFMPRSIG	DYQIQATVM	EGVHGGTWV	EILNYMSPH
EVQANASVR	FINNAYNMS	GDDTADHAV	EHNRLAAAL	EKGANEYAY	ETDKGPLDK	ERGFFYTPK	EAEISGSSA	EMENFLGPI	EMENFLGPI
EVVGGHIAG	FVHALGDLF	GKKSAHGSP	EKGANEYAY	ELQQKPVNK	FDALSGSQE	EVKEKGMAA	ECEWPLTHT	ENWNTDIKT	ERGFFYTPK
FAEGRRGAA	GALLSILCI	GKPEESRVS	EKKLALYLL	ERLLYPDYQ	FNGTKLDAV	EYAYAKWKL	EDLLSIIAN	EQWKTANEA	ERLLYPDYQ
FIEGVHGGT	GAVLIWVGI	GKSTRSTTD	EQEQWKTAN	ERTYLVNDK	FNTGLKMFP	FHGSDGCWY	EILGALLSI	ESSSSSVTE	ETDKGPLDK
FPDLTKVYS	GDNACKRTY	GLNWITKVI	FDLVHSYNR	FCSHHFHEL	FTLESVELQ	FIEGVHGGT	ENFLGPIAV	ETVKCRAPG	EVAGTQYRL
FTLESVELQ	GGVEGIGLQ	GMAALPRLI	FIFMIAEVV	FDALSGSQE	GGGVEGIGL	FNTGLKMFP	ENVPFCSHH	EWMTTEDML	EWMTTEDML
GCGLFGKGS	GLFGGLNWI	GTSVEESEM	FIFSILVLA	FFFLFNIKK	GLKMFPDLT	FVNQHLCGS	EQEQWKTAN	EYKIADPIC	FIFSILVLA
GCSSALGSG	GLNWITKVI	HENHGLKTR	FLGLCAFLA	FKMFPEVKE	GLSSRKRRS	GAVLIWVGI	EVQANASVR	FIFSILVLA	FLGLCAFLA
GGMYHCHSG	GMAALPRLI	HLMIKMHIL	FTSEHSHFS	FNTGLKMFP	GPSRGVQGF	GHNHKEVQA	FAEGRRGAA	FVHALGDLF	GCAMLHWSL
GHNHKEVQA	GMVIFFMSP	HRAEILGAL	GAKQENWNT	FQEMENFLG	GVVLLGAML	GIVEQCCTS	FIFFFLFNI	GANEYAYAK	GIFNTGLKM
GKGAFSFKR	GMYHCHSGS	IAFTSEHSH	GEAHLAEEN	GDLFQSISV	HQRCLGHNH	GKSTRSTTD	FINNAYNMS	GDSYYYSEP	GNTITAWNR
GSDGCWYPM	GPVSSHNHI	ICFIFMIAE	GHIAGSLAV	GFFYTPKTR	HSLTIQMES	GKTFSVGTG	FSVGTGNCT	GIGCAMLHW	GTGNCTTNI
HDVLTVQFL	GVEGTKTPV	IGESSSSSV	GKELLWGKP	GGVEGIGLQ	IAGSLAVVT	GTKLDAVYL	GGPVSSHNH	GNGCGLFGK	GVKPTHISY
HGSPTFWMG	GWLFHVRGA	IIYFKPEYK	GMYHCHSGS	GKNVVNVQT	ICTFIFSIL	GVVLLGAML	GGVEGIGLQ	HPSGKSPVF	GWGNGCGLF
HQAFFSPWT	GWNDWENVP	ILLMEGVPK	GPLDKEAIE	GPAYSAHCI	IDLTSFLLS	HPSGKSPVF	GMYHCHSGS	IFDLVHSYN	HGSDGCWYP
IANMSGCLP	IAFTSEHSH	IWSLTMNQV	GRAYLPFVP	GRAYLPFVP	IGGPVSSHN	IAEVVGGHI	GSPTFWMGS	IFFFLFNIK	HIWSLTMNQ
IARFKMFPE	IAGSLAVVT	KAAKMHAFT	GTSVEESEM	GSGPYGALG	IGTSVEESE	IFDLVHSYN	GTQYFHPSG	IFFMSPKGK	HWSADAVYQ
ICTFIFSIL	IARFKMFPE	KIKQKTKQI	GVEGTKTPV	GTGNCTTNI	ISMLQTVMM	ITILKDFSI	GTQYRLPSG	IFMIAEVVG	IADPICTFI
IGESSSSSV	ILLQYVVKS	KKIGESSSS	GWHRAEILG	GTSVEESEM	KELILAVDG	KGANEYAYA	HLLIDLTSF	IFSILVLAS	IARFKMFPE
IMGAVLIWV	ISMLQTVMM	KPTEKGANE	HCHSGSKPT	GVEGIGLQY	KELLWGKPE	KIKQKTKQI	HSLHIWSLT	IKQKTKQIG	IIANMSGCL
ISALIIYFK	IWVVTGVLV	KSLNYSGVK	IFNTGLKMF	GVHGGTWVS	KGANEYAYA	KKIGESSSS	IFMIAEVVG	IVEQCCTSI	IMGAVLIWV
KGMAALPRL	KEGSSIGKL	KTANEAVQD	IIANMSGCL	HISYVMLIF	KGTRSRKRE	KKVQNLCGD	ISALIIYFK	KDNQVAYLI	INNAYNMSI
KKDNQVAYL	KEVQANASV	KVQNLCGDD	IIYFKPEYK	IANMSGCLP	KITKVIMGA	KPTEKGANE	IWSLTMNQV	KELILAVDG	IQATVMIIV
KKITKVIMG	KKSAHGSPT	KVQNLTGDD	ILAVDGVLS	IFFFLFNIK	KKSAHGSPT	KRTYSDRGW	KEKGMAALP	KFAEGRRGA	ISYIMLIFF
KKKLALYLL	KKVQNLTGD	KYLNAVSLC	IVSSCAVAA	IFFMSPKGK	KLDAVYLNK	KSLNYSGVK	KIGESSSSS	KIADPICTF	IWVVTGVLV
KKLALYLLL	KLALYLLLA	LCGDDTADH	KFAEGRRGA	ILCIWVVTG	KLVGGVVLL	KTKQIGNRP	KKDNQVAYL	KITKVIMGA	KCRAPGGAK
KKLVGGVVL	KLVGGVVLL	LESGGMYHC	KKKKLALYL	ILGALLSIL	KRLTFGWHR	KYLNAVSLC	KKVQNLCGD	KKKKLALYL	KDQCPRERP
KNESKYSNT	KPTHISYIM	LGKTFSVGT	KKLVGGVVL	ILSAHVATA	KTNWKQTWT	LAEENEGDN	KLCSASAIC	KKLVGGVVL	KGANEYAYA
KPEESRVSS	KQENWNTDI	LHIWSLTMN	KMFPDLTKV	IQATVMIIV	LAVDGVLSV	LERTYLVND	KLSGVERAN	KMFPEVKEK	KGTTGFEAH
KSAHGSPTF	LFGGLNWIT	LHQAFFSPW	LESVELQQK	KDFSILLME	LCSASAICF	LESGGMYHC	KPTHISYIM	KPTEKGANE	KKITKVIMG
KTPVSPGEM	LMEGVPKSL	LKDFSILLM	LFQSISVLI	KEGSSIGKL	LHIWSLTMN	LLSLFSLWL	KTHISYIML	KWKLCSASA	KKSAHGSPT
LCSASAICF	LPRLIAFTS	LLIDLTSFL	LGLTQPFLG	KGEWMTTED	LIIGILTLV	LLTSGMVIF	LGSGPYGAL	LHTLWLREH	KQENWNTDI
LGSGPYGAL	LQAEQAFLR	LLMEGVPKS	LHQRCLGHN	KVIMGAVLI	LIIYFKPEY	LLVLAGWLF	LIIGILTLV	LIIYFKPEY	KSLNYSGVK
LLTSGMVIF	LTMNQVILS	LLSIIANMS	LISALIIYF	LCSASAICF	LNKNKYLTV	LMWRAKGTT	LKDFSILLM	LKDFSILLM	KTPVSPGEM
LMIKMHILA	LTVQFLILG	LLTSGMVIF	LLLALSLAS	LDDEQEILN	LQQKPVNKD	LNAVSLCIL	LMEGVPKSL	LLTSGMVIF	KVQNLCGDD
NAVSLCILT	MENFLGPIA	LPTHENHGL	LNISQHQCV	LFQSISVLI	LREHNRLAA	LNISMLQTV	LNAVSLCIL	LNAHWSADA	LAVGPAYSA
NFFRMVISN	MLIFFVLMV	LTGDDTADL	LQAEQAFLR	LFSLWLSSK	LTVQFLILG	LNYSGVKEL	LQAEQAFLR	LNYSGVKEL	LFQSISVLI
NKNKYLTVI	NAVSLCILT	LTHTIGTSV	LQTVMMMTP	LIDLTSFLL	MIKMHILAI	LWLHQAFFS	LTSFLLSLF	LSGSQEVEF	LIIGILTLV
NNDRIYDMN	NISQHQCVK	LTSTANTNM	LTMNQVILS	LLSLFSLWL	MNQVILSAH	LYEKKLALY	MENFLGPIA	MAFQEMENF	LLCGIGCAM
PCQLQAEQA	NQHLCGSHL	MGAVLIWVG	LVHSYNRFP	LNAHWSADA	NAYNMVIRR	MENFLGPIA	MNHLMIKMH	MNQVILSAH	LLTSGMVIF
PCSVTCGKG	NVVNVQTKP	MHAFTLESV	LWGKPEESR	LNAVSLCIL	NNDRIYDMN	MIARFKMFP	NHLMIKMHI	MYAMMIARF	LNWITKVIM
PEVKEKGMA	PEELESGGM	MIAEVVGGH	LYLVCGERG	LNISQHQCV	NQHLCGSHL	MMIARFKMF	NLTGDDTAD	MYHCHSGSK	LRDSGRAYL
QANASVRAA	PEYKIADPI	MIKMHILAI	MLQTVMMMT	LSVHSLHIW	NWKQTWTFK	NAYNMVIRR	NQVILSAHV	NMYAMMIAR	LVLAGWLFH
QDVMNILLQ	PVDQDPDCL	NACKRTYSD	MMIARFKMF	LTQPFLGLC	PFALLLVLA	NCPNLSPRE	PCQLQAEQA	NQHLCGSHL	MHAFTLESV
QYRLPSGKC	QGRTTWSIH	NESKYSNTF	NGKKSAHGS	LVYSCRHGY	PICTFIFSI	NDKAAKMHA	PHSNGEIED	NRAAKFHLE	MIIVSSCAV
REHNRLAAA	QTVMMMTPQ	NGCGLFGKG	NISQHQCVK	MESPVDQDP	QDVMNILLQ	NEYAYAKWK	PREEPDDID	NTFINNAYN	NACKRTYSD
RGAAEVLVV	RAIDLPTHE	NGKKSAHGS	NLCGDDTAD	MFPEVKEKG	QHLCGSHLV	NGKKSAHGS	PTSVTVGKG	PDCLFCEDP	NGCGLFGKG
RLLYPDYQI	RCLGHNHKE	NIVLTVVLH	NTFINNAYN	MYHCHSGSK	QLQAEQAFL	NKDQCPRER	QATVMIIVS	PDYQIQATV	NHKEVQANA
RLRDSGRAY	RFKMFPEVK	NMYAMMIAR	NTGLKMFPD	PKSLNYSGV	QMESPVDQD	NNAYNMSIR	QKTKQIGNR	PRLIAFTSE	NTGLKMFPD
RRAIDLPTH	RHGYELQGR	NQVAYLIIG	PFALLLVLA	QAFFSPWTL	QPFLGLCAF	NQHLCGSHL	QQKPVNKDQ	PTSVTVGKG	NTTDMMIFD
SDGCWYPME	RRVLVYSCR	NTFNINAYN	PGLWLHQAF	QCCTSICSL	RCLGHNHKE	NTFINNAYN	RTTWSIHGK	PVNKDQCPR	PCSVTCGKG
SDRGWGNGC	RSLSNKIKQ	PDCLFCEDP	PLTHTIGTS	QCPRERPEE	REHNRLAAA	NWITKVIMG	RTYLVNDKA	QATVMIIVS	PEESRVSSV
SEDLLSIIA	SDGCWYPME	PEESRVSSV	PQGRTTWSI	QPFLGLCAF	RLPSGKCPV	PREEPDDID	SALGSGPYG	QCCTSICSL	PFALLLVLA
SGGMYHCHS	SGSQEVEFI	PGPSRGVQG	PRLIAFTSE	QVAYLIIGI	RSTTDSGKV	QATVMIIVS	SDEFPHSNG	QEVEFIGYG	PFLGLCAFL
SGMVIFFMS	SIGGPVSSH	QEVEFIGYG	QGCSSALGS	RLRDSGRAY	SKYSNTFNI	QCVKKQCPQ	SLAVVTDAA	QWKTANEAV	PGKNVVNVQ
SIIANMSGC	SLTMNQVIL	QWKTANEAV	QYFHPSGKS	RRAIDLPTH	SLSNKIKQK	QYFHPSGKS	SLNYSGVKE	RLLYPDYQI	PSKRLTFGW
SILCIWVVT	SSIGKLFTQ	RCLGHNHKE	RERPEELES	RSRRAIDLP	SNTFINNAY	RGLSSRKRR	SNKIKQKTK	RRAIDLPTH	PTPCQLQAE
SNTFINNAY	SSVTEGERT	RFKMFPEVK	RLTFGWHRA	RVHARLRDS	SRKRRSHDV	RIYDMNHLM	SPVDQDPDC	SAICFIFMI	QAEQAFLRT
SPTSVTVGK	SVVVDPSIR	RLTYQWHKE	RMVISNPAA	SAHVATAAS	SRRSRRAID	RLLYPDYQI	SQEVEFIGY	SGGGVEGIG	QDPDCLFCE
SRRAIDLPT	TDMMIFDLV	RRGAAEVLV	RVLVYSCRH	SILVLASTI	STTDSGKVI	RRGAAEVLV	SSCAVAANI	SGRAYLPFV	QGNTITAWN
SSSSSVTEG	TEKGANEYA	RRVLVYSCR	SEHSHFSLK	SKPTEKGAN	SVEESEMFM	SALGSGPYG	SSIGKLFTQ	SIIANMSGC	QTVMMMTPQ
STGEAHLAE	TFSVGTGNC	RSTTDSGKV	SGRAYLPFV	SMLQTVMMM	SVRAAFVHA	SASAICFIF	SSSSSVTEG	SKPTEKGAN	QYVVKSFDR
SVTVGKGAF	TKQIGNRPG	SEPTSENNA	SKPTEKGAN	SPTSVTVGK	TEKGANEYA	SKYSNTFIN	SVLISALII	SLTIQMESP	RAYLPFVPP
THISYIMLI	TSFLLSLFS	SGRAYLPFV	SLAVVTDAA	SRENSGGGV	TFSVGTGNC	SQHQCVKKQ	TEKGANEYA	SPTSVTVGK	RHGYELQGR
TKQIGNRPG	VATAASRDS	SNKIKQKTK	TAASRDSQV	SSIGKLFTQ	TGDDTADLA	SSRKRRSHD	TFINNAYNM	SSIGKLFTQ	RLTYQWHKE
TTEDMLEVW	VDGVLSVHS	SSRKRRSHD	TGEAHLAEE	SSVTEGERT	TIGTSVEES	SSVVVDPSI	TGEAHLAEE	SVEESEMFM	RRGAAEVLV
VAANIVLTV	VELQQKPVN	SVRAAFVHA	TIQMESPVD	SSVVVDPSI	TKTPVSPGE	STANTNMFT	TKNKTNWKQ	SVELQQKPV	SMLQTVMMM
VDQDPDCLF	VKKQCPQNS	SYVMLIFFV	TKQIGNRPG	STANTNMFT	TQYRLPSGK	STGEAHLAE	TLWLREHNR	SYIMLIFFV	SSIGKLFTQ
VEGTKTPVS	VKPTHISYI	TCGKGTRSR	TNWKQTWTF	TCGKGTRSR	TRSTTDSGK	TIQMESPVD	TTDSGKVIP	TGLKMFPDL	TADHAVNIV
VEQCCTSIC	VNTTDMMIF	TDMMIFDLV	TSVTVGKGA	TFIFSILVL	TTWSIHGKG	TKNKTNWKQ	TVQFLILGM	TQYFHPSGK	TCGKGTRSR
VGPAYSAHC	VQANASVRA	TKVIMGAVL	TVKCRAPGG	VILSAHVAT	TVKCRAPGG	TSDEFPHSN	TVVLHQRCL	TVMMMTPQK	THTIGTSVE
VGTGNCTTN	VQNLCGDDT	TSGMVIFFM	VEESEMFMP	VLHQRCLGH	TVMMMTPQK	TTWSIHGKG	VDPSIRHFD	VHSLHIWSL	TSTANTNMF
VIFFMSPKG	VYLNKNKYL	TVQFLILGM	VEGTKTPVS	VLSVHSLHI	VAANIVLTV	TVKCRAPGG	VEGTKTPVS	VKELILAVD	TSVTVGKGA
VLHQRCLGH	WENVPFCSH	VAGTQYFHP	VGAKQENWN	VMIIVSSCA	VEALYLVCG	VEALYLVCG	VEQCCTSIC	VLAGWLFHV	TTDMMIFDL
VLSVHSLHI	WGNGCGLFG	VAYLIIGIL	VHARLRDSG	VQNLTGDDT	VILSAHVAT	VEGIGLQYL	VGGVVLLGA	VLHQRCLGH	VHARLRDSG
VMIIVSSCA	WKLSGVERA	VEALYLVCG	VLHQRCLGH	VSLCILTIN	VLASTITIL	VEQCCTSIC	VGPAYSAHC	VQNLTGDDT	VKKQCPQNS
VNGKKSAHG	WLFHVRGAR	VHSYNRFPD	VPKSLNYSG	VVDPSIRHF	VMIIVSSCA	VGAKQENWN	VKELILAVD	VSSCAVAAN	VNKDQCPRE
VQANASVRA	WLREHNRLA	VNKDQCPRE	VPQGRTTWS	VVLHQRCLG	VPFCSHHFH	VLSVHSLHI	VLVYSCRHG	VTCGKGTRS	VQNLCGDDT
VVKSFDRST	WLTSTANTN	VYLNKNKYL	VQANASVRA	WGKPEESRV	VQNLCGDDT	VMNILLQYV	VNQHLCGSH	VTVGKGAFS	VRAAFVHAL
YFKPEYKIA	WNDWENVPF	WLMWRAKGT	VQNLTGDDT	WKLSGVERA	VVDPSIRHF	VNDKAAKMH	VQNLTGDDT	VYLNKNKYL	WHKEGSSIG
YLNAVSLCI	WVPQGRTTW	WNDWENVPF	VVTDAAHLL	WLMWRAKGT	VVKSFDRST	VSWEEEAEI	YQWHKEGSS	WLMWRAKGT	WPLTHTIGT
YLVNDKAAK	YDMNHLMIK	WSADAVYQE	WHKEGSSIG	YLNAVSLCI	YAYAKWKLC	WHKEGSSIG	YSDRGWGNG	YHCHSGSKP	YLIIGILTL
YPDYQIQAT	YLIIGILTL	WVPQGRTTW	WSIHGKGEW	YNMVIRRSM	YSEPTSENN	YGVEGTKTP	YSNTFINNA	YSGVKELIL	YYYSEPTSE

## Sheet: QMs
Negative QMs
QM1	p1	p2	p3	p4	p5	p6	p7	p8	p9
A	-0.078	0.109	0.234	0.422	0.297	-0.141	0.047	0.359	0.422
C	-0.203	0.047	-0.328	-0.016	-0.203	0.047	-0.141	-0.078	-0.016
D	0.172	-0.016	0.109	-0.078	-0.203	-0.078	-0.203	-0.266	-0.266
E	0.297	0.047	0.109	-0.078	-0.078	-0.203	0.047	-0.141	-0.016
F	-0.078	-0.141	-0.203	-0.016	0.234	-0.141	-0.078	-0.203	0.047
G	0.047	0.359	0.359	0.172	0.109	-0.016	0.297	0.047	0.609
H	-0.141	-0.203	-0.078	-0.141	-0.203	0.109	-0.266	-0.016	-0.141
I	0.047	-0.078	-0.016	0.047	0.172	0.047	0.172	0.109	0.047
K	0.297	0.297	-0.078	-0.078	0.109	-0.078	-0.141	0.047	-0.078
L	-0.078	0.234	-0.016	0.359	-0.016	0.359	0.484	0.422	0.422
M	-0.328	-0.078	-0.078	-0.016	-0.078	-0.078	-0.203	0.047	-0.141
N	-0.078	0.109	0.047	-0.016	-0.078	-0.141	-0.141	-0.203	-0.141
P	-0.141	-0.078	-0.203	-0.141	-0.078	-0.266	0.172	-0.016	-0.266
Q	-0.141	-0.141	0.109	-0.266	-0.078	-0.203	-0.203	-0.141	-0.141
R	-0.016	-0.078	0.047	-0.141	-0.141	-0.078	-0.016	0.109	-0.203
S	0.484	0.234	0.234	0.359	0.359	0.672	0.172	0.109	0.234
T	-0.141	-0.078	0.234	-0.141	0.047	-0.141	-0.078	0.047	0.172
V	0.484	-0.016	0.109	0.109	0.047	0.297	0.297	0.109	-0.078
W	-0.328	-0.328	-0.266	-0.266	-0.203	-0.141	-0.266	-0.203	-0.266
Y	-0.078	-0.203	-0.328	-0.078	-0.016	0.172	0.047	-0.141	-0.203
QM2	p1	p2	p3	p4	p5	p6	p7	p8	p9
A	0.162	0.162	0.044	0.044	0.162	0.103	-0.132	-0.25	0.162
C	-0.132	-0.25	-0.309	-0.191	0.162	-0.25	-0.191	-0.132	-0.25
D	-0.132	0.044	-0.132	-0.191	-0.132	-0.309	0.044	0.044	-0.191
E	0.103	0.338	-0.074	-0.015	-0.015	-0.132	0.044	-0.25	-0.015
F	-0.132	-0.074	-0.074	-0.015	-0.015	-0.015	0.044	-0.074	-0.132
G	0.456	0.103	0.279	0.338	0.338	0.221	0.044	0.044	0.044
H	-0.309	-0.191	-0.132	-0.015	0.103	-0.132	-0.191	-0.074	-0.074
I	0.044	-0.132	-0.015	0.044	0.103	-0.015	0.044	0.221	0.279
K	0.162	0.221	-0.015	-0.132	-0.132	-0.015	-0.132	-0.015	0.103
L	0.044	0.338	0.338	0.515	0.279	0.221	0.279	0.691	0.279
M	-0.191	-0.015	0.044	-0.074	-0.25	-0.132	-0.132	-0.015	-0.015
N	-0.074	-0.191	0.162	0.103	-0.132	0.279	-0.015	-0.132	-0.191
P	-0.132	-0.074	-0.132	-0.309	-0.191	0.162	-0.074	0.338	-0.132
Q	-0.191	0.044	-0.191	0.338	0.044	-0.132	-0.191	-0.309	-0.074
R	0.044	-0.191	-0.015	-0.309	-0.191	-0.015	0.044	-0.074	-0.015
S	0.103	0.103	0.044	0.162	-0.015	0.221	0.279	0.103	0.397
T	-0.015	-0.015	0.044	0.103	0.103	-0.074	0.279	0.103	0.044
V	0.221	0.044	0.632	-0.015	-0.015	0.221	0.338	0.162	0.162
W	0.162	-0.074	-0.309	-0.191	-0.074	-0.191	-0.25	-0.25	-0.25
Y	-0.191	-0.191	-0.191	-0.191	-0.132	-0.015	-0.132	-0.132	-0.132
QM3	p1	p2	p3	p4	p5	p6	p7	p8	p9
A	0.054	0.196	0.554	0.125	0.411	0.196	0.196	0.411	-0.161
C	-0.375	-0.018	-0.089	-0.304	-0.375	-0.161	-0.375	-0.161	-0.232
D	-0.018	-0.089	-0.161	0.054	-0.161	-0.304	-0.232	-0.018	0.196
E	0.125	0.196	-0.232	0.125	0.125	-0.018	0.125	-0.232	0.125
F	-0.161	-0.232	-0.089	-0.089	0.054	-0.089	-0.018	0.125	-0.161
G	0.196	0.125	0.268	0.054	0.054	0.054	0.339	0.125	0.125
H	-0.161	-0.089	-0.304	-0.232	-0.089	-0.161	0.125	-0.018	0.054
I	0.054	0.054	-0.161	0.054	0.125	0.339	-0.089	-0.018	0.054
K	0.268	0.125	0.482	0.125	0.054	-0.375	0.054	-0.018	-0.018
L	0.625	0.339	0.196	0.196	0.482	0.196	0.125	0.196	0.482
M	-0.089	-0.232	-0.018	0.268	-0.161	0.054	-0.375	-0.089	-0.018
N	0.196	-0.161	-0.089	0.268	-0.304	0.196	0.054	-0.018	-0.232
P	-0.161	-0.232	-0.018	-0.304	-0.375	-0.161	-0.161	-0.018	-0.161
Q	-0.232	-0.018	-0.089	-0.232	-0.161	-0.161	-0.375	-0.018	-0.304
R	0.054	-0.161	-0.161	-0.304	0.196	-0.161	-0.089	-0.232	-0.018
S	0.054	0.125	0.268	-0.018	0.268	0.339	0.339	0.339	0.268
T	-0.018	0.125	-0.018	0.482	0.196	0.339	0.196	0.054	-0.018
V	0.054	0.125	0.054	-0.089	-0.089	0.196	0.339	0.054	0.554
W	-0.089	-0.089	-0.304	-0.089	-0.375	-0.232	-0.232	-0.375	-0.161
Y	-0.375	-0.089	-0.089	-0.089	0.125	-0.089	0.054	-0.089	-0.375
QM4	p1	p2	p3	p4	p5	p6	p7	p8	p9
A	0.25	0.05	0.517	0.183	0.05	0.65	0.183	0.45	0.317
C	-0.15	-0.283	-0.217	-0.283	0.05	-0.283	-0.15	-0.217	-0.35
D	0.117	-0.083	-0.283	-0.15	-0.017	-0.15	-0.15	-0.217	-0.083
E	0.117	0.25	0.117	-0.017	0.183	0.25	-0.017	0.05	-0.017
F	-0.017	-0.083	0.117	-0.15	-0.283	-0.017	0.183	-0.15	0.183
G	0.317	0.317	0.117	-0.017	0.317	0.183	0.183	0.317	0.25
H	-0.283	0.05	0.05	-0.017	0.183	-0.15	-0.083	-0.217	-0.083
I	-0.017	0.117	-0.083	0.05	0.183	-0.15	-0.083	-0.15	-0.15
K	-0.083	0.117	0.25	0.05	-0.083	-0.083	-0.017	-0.15	-0.017
L	0.517	0.45	0.45	0.183	0.583	0.45	0.383	0.583	0.25
M	-0.217	-0.083	-0.283	-0.15	-0.217	-0.083	-0.217	-0.017	-0.217
N	-0.017	-0.15	-0.15	-0.15	-0.217	0.05	-0.15	-0.15	0.117
P	-0.017	-0.15	-0.217	-0.15	-0.217	-0.15	0.05	-0.083	-0.017
Q	-0.217	0.05	0.117	-0.017	0.05	-0.283	-0.083	-0.083	-0.35
R	-0.083	-0.083	-0.083	0.05	-0.017	-0.083	-0.15	-0.017	-0.15
S	-0.083	-0.217	0.183	0.583	-0.083	0.517	0.05	0.117	0.517
T	0.117	-0.017	0.05	0.117	-0.017	0.05	0.183	0.05	-0.017
V	0.317	0.117	-0.15	0.383	-0.083	-0.217	0.117	0.117	0.183
W	-0.217	-0.217	-0.283	-0.283	-0.283	-0.217	-0.15	-0.217	-0.283
Y	-0.35	-0.15	-0.217	-0.217	-0.083	-0.283	-0.083	-0.017	-0.083
QM5	p1	p2	p3	p4	p5	p6	p7	p8	p9
A	0.45	-0.083	0.317	0.117	-0.083	-0.017	0.117	0.317	-0.017
C	-0.083	-0.017	-0.217	-0.217	-0.15	-0.15	0.05	0.05	-0.283
D	-0.017	0.117	-0.083	-0.283	-0.283	-0.15	-0.15	-0.017	-0.283
E	-0.017	-0.083	-0.017	-0.017	0.05	-0.017	-0.017	-0.017	-0.017
F	0.05	0.25	0.117	0.05	-0.017	-0.15	0.05	-0.217	-0.017
G	0.383	-0.15	0.183	-0.017	0.117	0.25	0.183	0.183	0.117
H	-0.283	-0.35	0.117	0.05	-0.083	-0.15	-0.083	-0.15	-0.083
I	0.117	-0.083	0.05	-0.017	0.117	0.25	0.183	0.25	0.317
K	-0.083	0.117	-0.217	-0.083	-0.15	-0.017	-0.15	0.117	0.183
L	0.45	0.583	0.383	0.383	0.383	0.517	0.383	0.517	0.317
M	-0.15	-0.083	-0.083	-0.017	-0.217	-0.15	-0.15	-0.15	-0.083
N	-0.35	0.05	0.05	-0.15	-0.15	0.05	-0.15	-0.15	-0.017
P	-0.283	-0.15	-0.017	-0.017	-0.283	0.05	-0.083	-0.35	-0.017
Q	-0.017	-0.15	-0.15	-0.15	0.05	-0.283	-0.217	-0.083	-0.017
R	-0.083	0.05	-0.217	-0.15	-0.083	-0.083	0.05	-0.083	-0.217
S	0.317	0.25	0.383	0.25	0.65	0.383	0.317	0.183	0.05
T	-0.217	-0.083	-0.15	-0.017	0.05	0.183	-0.017	0.183	0.05
V	0.183	0.383	-0.083	0.183	0.45	-0.017	0.183	-0.017	0.117
W	-0.15	-0.35	-0.217	-0.083	-0.15	-0.283	-0.217	-0.283	-0.15
Y	-0.217	-0.217	-0.15	0.183	-0.217	-0.217	-0.283	-0.283	0.05
QM6	p1	p2	p3	p4	p5	p6	p7	p8	p9
A	-0.019	0.135	0.365	0.288	0.058	0.058	0.212	0.288	0.442
C	-0.096	-0.173	-0.173	-0.019	-0.25	-0.404	-0.25	0.058	-0.25
D	0.058	-0.096	0.058	-0.096	-0.25	-0.173	0.058	-0.019	-0.173
E	0.212	0.058	0.058	-0.096	-0.173	-0.173	-0.019	-0.096	0.058
F	-0.096	-0.173	-0.25	-0.019	0.058	-0.096	-0.25	-0.019	0.058
G	-0.019	0.212	0.212	0.135	0.519	0.596	0.058	0.212	0.135
H	-0.25	-0.25	-0.25	-0.173	-0.096	-0.173	0.135	-0.019	0.058
I	0.058	0.288	-0.019	-0.25	0.442	0.212	0.212	-0.096	0.058
K	0.365	-0.096	0.288	-0.173	0.058	-0.096	-0.019	0.135	0.365
L	0.288	0.442	0.442	0.288	0.212	0.365	0.365	0.442	0.212
M	-0.25	-0.25	-0.25	-0.096	-0.096	-0.25	-0.019	-0.096	-0.25
N	-0.096	0.212	-0.25	0.212	-0.173	0.058	-0.096	0.058	-0.096
P	-0.25	-0.173	-0.327	-0.019	-0.25	-0.096	-0.096	-0.096	-0.327
Q	-0.019	0.058	-0.173	-0.25	-0.327	-0.173	-0.327	-0.019	-0.25
R	-0.096	0.288	-0.173	-0.019	-0.019	-0.096	-0.173	-0.019	-0.25
S	0.212	-0.019	0.212	0.519	0.519	0.288	0.442	0.058	0.058
T	0.365	0.135	0.365	0.212	0.288	-0.096	0.135	-0.25	0.212
V	0.288	0.135	0.212	-0.096	0.058	0.365	0.288	-0.019	0.442
W	-0.404	-0.327	-0.25	-0.173	-0.327	-0.25	-0.327	-0.25	-0.327
Y	-0.25	-0.404	-0.096	-0.173	-0.25	0.135	-0.327	-0.25	-0.173
QM7	p1	p2	p3	p4	p5	p6	p7	p8	p9
A	0.288	0.288	0.212	0.058	0.365	0.212	0.288	-0.019	-0.019
C	-0.173	-0.25	-0.404	-0.25	-0.019	-0.173	0.058	-0.25	-0.173
D	-0.019	-0.327	-0.019	-0.25	-0.173	-0.019	-0.25	-0.327	0.058
E	0.212	0.212	-0.019	0.365	-0.019	0.135	-0.327	-0.096	-0.096
F	-0.096	-0.25	-0.096	-0.173	-0.096	-0.327	-0.019	-0.019	0.135
G	0.135	0.212	0.135	0.288	0.212	0.442	0.288	0.212	0.596
H	-0.327	-0.019	-0.25	-0.173	-0.096	-0.096	-0.173	0.212	-0.25
I	-0.173	0.135	0.058	-0.096	-0.019	-0.173	0.058	0.442	0.365
K	0.288	0.212	0.212	0.135	0.365	0.135	0.288	0.058	-0.173
L	0.519	0.212	0.212	0.442	0.288	0.519	0.135	0.135	0.519
M	-0.173	-0.096	-0.327	-0.25	-0.019	-0.173	0.058	-0.096	-0.25
N	0.365	0.135	0.135	0.058	0.058	0.058	-0.019	-0.25	0.058
P	-0.327	-0.25	-0.173	-0.173	-0.019	-0.25	0.135	-0.096	-0.019
Q	-0.173	-0.25	-0.25	0.135	-0.173	-0.173	-0.173	-0.173	-0.173
R	-0.096	-0.019	-0.173	-0.096	-0.019	-0.096	-0.25	0.058	-0.096
S	0.212	-0.019	0.288	0.365	0.058	0.519	0.365	-0.019	0.212
T	-0.019	0.135	0.135	0.058	-0.25	-0.019	-0.25	0.135	-0.096
V	0.212	0.212	0.365	-0.019	-0.096	0.058	0.135	-0.019	-0.173
W	-0.327	-0.173	-0.173	-0.327	-0.404	-0.327	-0.173	-0.019	-0.327
Y	-0.327	-0.096	0.135	-0.096	0.058	-0.25	-0.173	0.135	-0.096
QM8	p1	p2	p3	p4	p5	p6	p7	p8	p9
A	0.317	-0.017	-0.017	0.117	0.05	0.317	0.45	0.183	0.317
C	0.05	-0.217	-0.217	-0.283	-0.083	-0.017	-0.217	-0.217	-0.017
D	0.05	-0.083	-0.017	-0.283	-0.083	-0.15	-0.083	-0.15	0.05
E	0.183	0.05	0.317	0.05	-0.217	0.05	-0.15	-0.15	-0.15
F	-0.083	-0.017	-0.217	0.05	0.117	-0.217	-0.017	-0.017	-0.15
G	0.05	0.117	-0.15	0.517	0.183	0.183	0.183	0.25	0.383
H	-0.217	-0.217	-0.083	0.05	-0.15	-0.017	-0.017	0.183	0.05
I	-0.15	-0.017	0.05	0.25	0.117	0.383	0.117	0.183	-0.017
K	0.183	0.05	0.05	-0.083	-0.083	-0.15	-0.083	0.05	-0.083
L	0.117	0.517	0.25	0.45	0.25	0.65	0.25	0.317	0.317
M	-0.217	-0.15	-0.217	-0.217	-0.083	-0.217	-0.15	-0.083	0.05
N	-0.15	0.05	0.05	-0.083	-0.15	-0.017	0.05	0.317	-0.083
P	-0.083	-0.15	-0.017	-0.017	-0.083	-0.217	0.117	-0.35	-0.15
Q	-0.15	0.183	0.25	-0.217	0.117	-0.15	-0.283	-0.083	-0.017
R	-0.217	-0.15	-0.35	-0.217	-0.15	-0.15	-0.15	-0.283	-0.017
S	0.383	0.383	0.25	0.05	0.65	0.05	0.383	0.317	0.183
T	0.183	0.183	0.183	-0.017	0.05	-0.017	0.183	-0.15	0.05
V	0.25	-0.017	0.25	0.117	0.117	-0.083	-0.15	0.117	-0.083
W	-0.35	-0.217	-0.217	-0.217	-0.283	-0.083	-0.283	-0.35	-0.35
Y	-0.15	-0.283	-0.15	-0.017	-0.283	-0.15	-0.15	-0.083	-0.283
QM9	p1	p2	p3	p4	p5	p6	p7	p8	p9
A	0.45	0.117	0.317	0.117	0.25	0.117	0.383	0.317	0.117
C	-0.217	-0.283	-0.017	-0.017	-0.017	-0.15	-0.017	-0.283	-0.217
D	-0.083	0.05	-0.217	-0.217	-0.217	-0.083	-0.017	-0.017	-0.283
E	0.383	-0.017	-0.017	0.05	-0.15	0.05	-0.017	0.183	0.117
F	-0.217	0.05	0.05	-0.15	0.05	-0.017	0.05	-0.017	0.183
G	-0.083	0.05	0.117	0.117	0.25	0.25	0.117	0.317	0.317
H	-0.283	-0.083	-0.017	-0.017	-0.15	-0.217	-0.283	-0.15	-0.083
I	0.117	0.05	0.117	0.317	-0.083	0.65	-0.083	0.183	0.183
K	0.317	0.183	-0.083	0.117	0.183	-0.15	0.117	-0.15	0.317
L	0.117	0.117	0.25	0.45	0.317	0.383	0.117	0.183	0.383
M	-0.083	-0.083	-0.017	-0.083	-0.017	0.05	-0.15	-0.217	-0.217
N	-0.083	0.05	-0.017	-0.083	-0.15	-0.083	-0.217	-0.15	-0.017
P	-0.017	-0.15	-0.217	-0.283	-0.217	-0.15	0.117	-0.083	-0.083
Q	-0.083	-0.017	-0.15	-0.017	-0.083	-0.083	-0.217	-0.217	-0.283
R	-0.217	-0.083	-0.217	-0.35	-0.217	-0.217	-0.217	-0.083	-0.083
S	0.383	0.05	0.183	0.25	0.183	0.183	0.183	0.117	-0.083
T	-0.15	0.05	0.117	-0.017	0.117	-0.017	0.183	0.05	-0.017
V	0.25	0.117	-0.017	0.05	0.05	0.05	0.383	0.25	0.183
W	-0.283	-0.15	-0.083	-0.15	-0.083	-0.283	-0.283	-0.283	-0.217
Y	-0.217	-0.017	-0.083	-0.083	-0.017	-0.283	-0.15	0.05	-0.217
QM10	p1	p2	p3	p4	p5	p6	p7	p8	p9
A	0.212	0.288	0.519	0.442	-0.173	0.058	0.058	0.135	0.442
C	0.058	-0.096	-0.173	-0.173	0.212	0.212	-0.25	-0.173	-0.404
D	0.058	-0.096	0.058	-0.019	-0.25	-0.327	0.058	0.058	-0.096
E	0.212	-0.25	-0.096	-0.25	-0.173	-0.173	-0.096	-0.173	0.135
F	-0.25	-0.173	-0.173	-0.173	-0.019	0.058	0.288	0.058	-0.096
G	0.058	0.135	0.519	0.365	0.519	0.212	0.288	0.058	0.135
H	-0.173	0.058	-0.096	-0.25	-0.25	-0.173	-0.25	-0.25	-0.173
I	0.212	0.135	-0.019	0.135	0.135	-0.019	0.288	-0.019	0.058
K	0.365	-0.096	0.212	0.058	0.135	-0.25	-0.173	-0.096	-0.096
L	0.212	0.212	0.288	0.135	0.442	0.519	0.288	0.365	0.288
M	-0.25	-0.173	-0.327	-0.173	0.058	0.135	-0.173	-0.096	0.212
N	-0.019	-0.019	-0.173	0.519	-0.327	-0.173	-0.173	0.058	-0.25
P	0.135	-0.25	-0.096	-0.096	-0.096	0.058	-0.173	0.212	-0.173
Q	-0.019	-0.096	-0.019	-0.173	-0.019	-0.173	-0.096	-0.173	0.212
R	-0.096	0.135	-0.25	-0.173	-0.25	-0.096	-0.25	-0.096	-0.096
S	-0.25	0.288	-0.019	0.288	-0.25	0.135	-0.019	0.442	-0.173
T	0.058	0.212	0.212	0.212	0.519	0.365	0.365	-0.173	0.058
V	-0.019	-0.019	0.058	-0.019	0.058	0.058	0.288	0.058	0.596
W	-0.25	-0.096	-0.25	-0.404	-0.25	-0.173	-0.173	-0.25	-0.25
Y	-0.25	-0.096	-0.173	-0.25	-0.019	-0.25	-0.096	0.058	-0.327

## Sheet: test sets
Negative test sets
Test set 1	Test set 2	Test set 3	Test set 4	Test set 5	Test set 6	Test set 7	Test set 8	Test set 9	Test set 10
AADWLTSTA	AADWLTSTA	AADWLTSTA	AADWLTSTA	AAFVHALGD	AADWLTSTA	AADWLTSTA	AADWLTSTA	AADWLTSTA	AADWLTSTA
AAFVHALGD	AAFVHALGD	AAHLLIDLT	AAHLLIDLT	AAHLLIDLT	AAFVHALGD	AAFVHALGD	AAFVHALGD	AAFVHALGD	AAFVHALGD
AAHLLIDLT	AAHLLIDLT	AAKFHLETI	AAKFHLETI	AAKFHLETI	AAHLLIDLT	AAHLLIDLT	AAHLLIDLT	AAKFHLETI	AAKFHLETI
AAKFHLETI	AAKFHLETI	AALPRLIAF	AALPRLIAF	AAKMHAFTL	AAKFHLETI	AAKFHLETI	AAKFHLETI	AAKMHAFTL	AAKMHAFTL
AAKMHAFTL	AAKMHAFTL	AANIVLTVV	AANIVLTVV	AALPRLIAF	AAKMHAFTL	AAKMHAFTL	AALPRLIAF	AALPRLIAF	AALPRLIAF
AALPRLIAF	AALPRLIAF	AASRDSQVV	AASRDSQVV	AANIVLTVV	AALPRLIAF	AANIVLTVV	AANIVLTVV	AASRDSQVV	AANIVLTVV
AANIVLTVV	AANIVLTVV	AAVPGKNVV	AAVPGKNVV	AASRDSQVV	AANIVLTVV	AASRDSQVV	AASRDSQVV	AAVPGKNVV	AAVPGKNVV
AASRDSQVV	AASRDSQVV	ACERLLYPD	ACERLLYPD	AAVPGKNVV	AASRDSQVV	AAVPGKNVV	AAVPGKNVV	ACERLLYPD	ACERLLYPD
AAVPGKNVV	AAVPGKNVV	ACKRTYSDR	ACKRTYSDR	ACERLLYPD	AAVPGKNVV	ACERLLYPD	ACERLLYPD	ACKRTYSDR	ACKRTYSDR
ACERLLYPD	ACERLLYPD	ADHAVNIVG	ADAVYQEAR	ACKRTYSDR	ACERLLYPD	ACKRTYSDR	ACKRTYSDR	ADAVYQEAR	ADAVYQEAR
ACKRTYSDR	ACKRTYSDR	ADLATNIVG	ADHAVNIVG	ADAVYQEAR	ACKRTYSDR	ADAVYQEAR	ADAVYQEAR	ADHAVNIVG	ADLATNIVG
ADAVYQEAR	ADAVYQEAR	ADPICTFIF	ADLATNIVG	ADLATNIVG	ADAVYQEAR	ADHAVNIVG	ADHAVNIVG	ADLATNIVG	ADPICTFIF
ADHAVNIVG	ADLATNIVG	ADWLTSTAN	ADWLTSTAN	AEILGALLS	ADHAVNIVG	ADLATNIVG	ADPICTFIF	ADWLTSTAN	ADWLTSTAN
ADLATNIVG	ADPICTFIF	AEILGALLS	AEGRRGAAE	AEISGSSAR	ADPICTFIF	ADPICTFIF	ADWLTSTAN	AEGRRGAAE	AEGRRGAAE
ADPICTFIF	ADWLTSTAN	AEISGSSAR	AEILGALLS	AEQAFLRTV	ADWLTSTAN	ADWLTSTAN	AEGRRGAAE	AEILGALLS	AEILGALLS
ADWLTSTAN	AEGRRGAAE	AEQAFLRTV	AEISGSSAR	AEVAGTQYF	AEGRRGAAE	AEGRRGAAE	AEILGALLS	AEQAFLRTV	AEISGSSAR
AEGRRGAAE	AEISGSSAR	AEVAGTQYF	AEQAFLRTV	AEVAGTQYR	AEILGALLS	AEILGALLS	AEISGSSAR	AEVAGTQYF	AEVAGTQYF
AEILGALLS	AEQAFLRTV	AEVAGTQYR	AEVAGTQYF	AEVVGGHIA	AEISGSSAR	AEISGSSAR	AEQAFLRTV	AEVVGGHIA	AEVAGTQYR
AEISGSSAR	AEVAGTQYF	AEVVGGHIA	AEVAGTQYR	AFFSPWTLL	AEQAFLRTV	AEQAFLRTV	AEVAGTQYF	AFFSPWTLL	AEVVGGHIA
AEQAFLRTV	AEVAGTQYR	AFFSPWTLL	AEVVGGHIA	AFQEMENFL	AEVAGTQYF	AEVAGTQYF	AEVVGGHIA	AFQEMENFL	AFFSPWTLL
AEVAGTQYF	AEVVGGHIA	AFQEMENFL	AFFSPWTLL	AFTLESVEL	AEVAGTQYR	AEVAGTQYR	AFFSPWTLL	AFTLESVEL	AFQEMENFL
AEVAGTQYR	AFFSPWTLL	AFTLESVEL	AFQEMENFL	AFTSEHSHF	AEVVGGHIA	AEVVGGHIA	AFTLESVEL	AFTSEHSHF	AFTLESVEL
AEVVGGHIA	AFQEMENFL	AFTSEHSHF	AFTLESVEL	AFVHALGDL	AFFSPWTLL	AFFSPWTLL	AFVHALGDL	AFVHALGDL	AFTSEHSHF
AFFSPWTLL	AFTLESVEL	AFVHALGDL	AFTSEHSHF	AGSLAVVTD	AFQEMENFL	AFQEMENFL	AGSLAVVTD	AGSLAVVTD	AFVHALGDL
AFQEMENFL	AFTSEHSHF	AGSLAVVTD	AFVHALGDL	AGTQYFHPS	AFTLESVEL	AFTLESVEL	AGTQYFHPS	AGTQYFHPS	AGSLAVVTD
AFTLESVEL	AFVHALGDL	AGTQYFHPS	AGSLAVVTD	AGTQYRLPS	AFTSEHSHF	AFTSEHSHF	AGTQYRLPS	AGTQYRLPS	AGTQYFHPS
AFTSEHSHF	AGTQYFHPS	AGTQYRLPS	AGTQYFHPS	AGWLFHVRG	AFVHALGDL	AFVHALGDL	AGWLFHVRG	AHGSPTFWM	AGTQYRLPS
AFVHALGDL	AGWLFHVRG	AGWLFHVRG	AGTQYRLPS	AHGSPTFWM	AGSLAVVTD	AGSLAVVTD	AHGSPTFWM	AHLAEENEG	AGWLFHVRG
AGSLAVVTD	AHGSPTFWM	AHGSPTFWM	AGWLFHVRG	AHLAEENEG	AGTQYFHPS	AGTQYFHPS	AHLAEENEG	AHLLIDLTS	AHGSPTFWM
AGTQYFHPS	AHLAEENEG	AHLAEENEG	AHGSPTFWM	AHLLIDLTS	AGTQYRLPS	AGWLFHVRG	AHLLIDLTS	AHVATAASR	AHLAEENEG
AGTQYRLPS	AHLLIDLTS	AHLLIDLTS	AHLAEENEG	AHVATAASR	AGWLFHVRG	AHLAEENEG	AHVATAASR	AICFIFMIA	AHLLIDLTS
AHGSPTFWM	AHVATAASR	AHVATAASR	AHVATAASR	AHWSADAVY	AHGSPTFWM	AHLLIDLTS	AHWSADAVY	AIDLPTHEN	AHVATAASR
AHLAEENEG	AHWSADAVY	AHWSADAVY	AHWSADAVY	AICFIFMIA	AHLAEENEG	AHVATAASR	AICFIFMIA	AKGTTGFEA	AHWSADAVY
AHLLIDLTS	AICFIFMIA	AICFIFMIA	AICFIFMIA	AIDLPTHEN	AHLLIDLTS	AHWSADAVY	AIDLPTHEN	AKQENWNTD	AICFIFMIA
AHVATAASR	AIDLPTHEN	AIDLPTHEN	AIDLPTHEN	AKGTTGFEA	AHVATAASR	AICFIFMIA	AKGTTGFEA	AKWKLCSAS	AIDLPTHEN
AHWSADAVY	AKQENWNTD	AKGTTGFEA	AKGTTGFEA	AKMHAFTLE	AHWSADAVY	AIDLPTHEN	AKMHAFTLE	ALGDLFQSI	AKGTTGFEA
AICFIFMIA	AKWKLCSAS	AKMHAFTLE	AKMHAFTLE	AKQENWNTD	AIDLPTHEN	AKGTTGFEA	AKQENWNTD	ALGSGPYGA	AKMHAFTLE
AIDLPTHEN	ALGDLFQSI	AKQENWNTD	AKQENWNTD	ALGDLFQSI	AKGTTGFEA	AKMHAFTLE	AKWKLCSAS	ALHTLWLRE	AKQENWNTD
AKGTTGFEA	ALGSGPYGA	AKWKLCSAS	AKWKLCSAS	ALGSGPYGA	AKMHAFTLE	AKQENWNTD	ALGDLFQSI	ALIIYFKPE	AKWKLCSAS
AKMHAFTLE	ALHTLWLRE	ALGDLFQSI	ALGSGPYGA	ALHTLWLRE	AKQENWNTD	AKWKLCSAS	ALGSGPYGA	ALLLVLAGW	ALGDLFQSI
AKQENWNTD	ALIIYFKPE	ALGSGPYGA	ALHTLWLRE	ALIIYFKPE	AKWKLCSAS	ALGDLFQSI	ALIIYFKPE	ALLSILCIW	ALHTLWLRE
AKWKLCSAS	ALLLVLAGW	ALHTLWLRE	ALIIYFKPE	ALLLVLAGW	ALGDLFQSI	ALGSGPYGA	ALLLVLAGW	ALNAHWSAD	ALIIYFKPE
ALGDLFQSI	ALLSILCIW	ALIIYFKPE	ALLLVLAGW	ALNAHWSAD	ALHTLWLRE	ALHTLWLRE	ALLSILCIW	ALPRLIAFT	ALLLVLAGW
ALGSGPYGA	ALNAHWSAD	ALLLVLAGW	ALLSILCIW	ALPRLIAFT	ALIIYFKPE	ALIIYFKPE	ALNAHWSAD	ALSEDLLSI	ALLSILCIW
ALHTLWLRE	ALPRLIAFT	ALLSILCIW	ALNAHWSAD	ALSEDLLSI	ALLLVLAGW	ALLLVLAGW	ALSEDLLSI	ALSKSFTMH	ALNAHWSAD
ALIIYFKPE	ALSEDLLSI	ALNAHWSAD	ALPRLIAFT	ALSGSQEVE	ALLSILCIW	ALLSILCIW	ALSGSQEVE	ALYEKKLAL	ALPRLIAFT
ALLLVLAGW	ALSGSQEVE	ALPRLIAFT	ALSEDLLSI	ALYLLLALS	ALNAHWSAD	ALNAHWSAD	ALYEKKLAL	ALYLLLALS	ALSEDLLSI
ALLSILCIW	ALSKSFTMH	ALSEDLLSI	ALSGSQEVE	ALYLVCGER	ALPRLIAFT	ALSEDLLSI	ALYLVCGER	ALYLVCGER	ALSGSQEVE
ALNAHWSAD	ALYEKKLAL	ALSGSQEVE	ALYEKKLAL	AMLHWSLIK	ALSGSQEVE	ALSGSQEVE	AMLHWSLIK	AMMIARFKM	ALSKSFTMH
ALPRLIAFT	ALYLLLALS	ALSKSFTMH	ALYLLLALS	AMMIARFKM	ALSKSFTMH	ALSKSFTMH	ANASVRAAF	ANASVRAAF	ALYEKKLAL
ALSEDLLSI	ALYLVCGER	ALYEKKLAL	ALYLVCGER	ANASVRAAF	ALYEKKLAL	ALYEKKLAL	ANEYAYAKW	ANEYAYAKW	ALYLLLALS
ALSGSQEVE	AMMIARFKM	ALYLLLALS	AMLHWSLIK	ANIVLTVVL	ALYLLLALS	ALYLLLALS	ANIVLTVVL	ANMSGCLPY	ALYLVCGER
ALSKSFTMH	ANASVRAAF	ALYLVCGER	AMMIARFKM	ANMSGCLPY	ALYLVCGER	ALYLVCGER	ANMSGCLPY	ARFKMFPEV	AMLHWSLIK
ALYEKKLAL	ANEYAYAKW	AMLHWSLIK	ANEYAYAKW	ARFKMFPEV	AMLHWSLIK	AMLHWSLIK	ARFKMFPEV	ARLRDSGRA	AMMIARFKM
ALYLLLALS	ANIVLTVVL	AMMIARFKM	ANIVLTVVL	ARLRDSGRA	AMMIARFKM	AMMIARFKM	ARLRDSGRA	ASAICFIFM	ANASVRAAF
ALYLVCGER	ANMSGCLPY	ANASVRAAF	ANMSGCLPY	ASAICFIFM	ANASVRAAF	ANASVRAAF	ASAICFIFM	ASRENSGGG	ANEYAYAKW
AMLHWSLIK	ARFKMFPEV	ANEYAYAKW	ARFKMFPEV	ASRENSGGG	ANIVLTVVL	ANEYAYAKW	ASRENSGGG	ASTITILKD	ANIVLTVVL
ANASVRAAF	ARLRDSGRA	ANIVLTVVL	ARLRDSGRA	ASTITILKD	ANMSGCLPY	ANIVLTVVL	ASTITILKD	ASVRAAFVH	ANMSGCLPY
ANEYAYAKW	ASRENSGGG	ANMSGCLPY	ASAICFIFM	ASVRAAFVH	ARFKMFPEV	ARFKMFPEV	ASVRAAFVH	ATAASRDSQ	ARLRDSGRA
ANIVLTVVL	ASTITILKD	ARFKMFPEV	ASRENSGGG	ATAASRDSQ	ARLRDSGRA	ARLRDSGRA	ATAASRDSQ	ATVMIIVSS	ASRENSGGG
ANMSGCLPY	ASVRAAFVH	ARLRDSGRA	ASTITILKD	ATVMIIVSS	ASAICFIFM	ASAICFIFM	ATVMIIVSS	AVDGVLSVH	ASTITILKD
ARFKMFPEV	ATAASRDSQ	ASAICFIFM	ASVRAAFVH	AVAANIVLT	ASRENSGGG	ASRENSGGG	AVAANIVLT	AVGPAYSAH	ASVRAAFVH
ARLRDSGRA	ATVMIIVSS	ASRENSGGG	ATAASRDSQ	AVDGVLSVH	ASTITILKD	ASTITILKD	AVDGVLSVH	AVNGKKSAH	ATAASRDSQ
ASAICFIFM	AVAANIVLT	ASTITILKD	ATVMIIVSS	AVGPAYSAH	ASVRAAFVH	ASVRAAFVH	AVGPAYSAH	AVPGKNVVN	ATVMIIVSS
ASRENSGGG	AVDGVLSVH	ASVRAAFVH	AVAANIVLT	AVNGKKSAH	ATAASRDSQ	ATAASRDSQ	AVNGKKSAH	AVSLCILTI	AVAANIVLT
ASVRAAFVH	AVGPAYSAH	ATAASRDSQ	AVDGVLSVH	AVPGKNVVN	ATVMIIVSS	ATVMIIVSS	AVPGKNVVN	AVVTDAAHL	AVDGVLSVH
ATAASRDSQ	AVNGKKSAH	ATVMIIVSS	AVGPAYSAH	AVSLCILTI	AVAANIVLT	AVAANIVLT	AVSLCILTI	AVYLNKNKY	AVGPAYSAH
ATVMIIVSS	AVPGKNVVN	AVAANIVLT	AVNGKKSAH	AVVTDAAHL	AVDGVLSVH	AVDGVLSVH	AVVTDAAHL	AVYQEARKV	AVNGKKSAH
AVAANIVLT	AVSLCILTI	AVDGVLSVH	AVPGKNVVN	AVYQEARKV	AVGPAYSAH	AVGPAYSAH	AVYLNKNKY	AWNRAAKFH	AVPGKNVVN
AVDGVLSVH	AVVTDAAHL	AVNGKKSAH	AVSLCILTI	AWNRAAKFH	AVNGKKSAH	AVPGKNVVN	AVYQEARKV	AYAKWKLCS	AVSLCILTI
AVGPAYSAH	AVYLNKNKY	AVPGKNVVN	AVYLNKNKY	AYAKWKLCS	AVPGKNVVN	AVYQEARKV	AWNRAAKFH	AYLIIGILT	AVVTDAAHL
AVNGKKSAH	AVYQEARKV	AVSLCILTI	AVYQEARKV	AYLIIGILT	AVSLCILTI	AWNRAAKFH	AYAKWKLCS	AYNMVIRRS	AVYLNKNKY
AVPGKNVVN	AWNRAAKFH	AVVTDAAHL	AWNRAAKFH	AYSAHCIGI	AVVTDAAHL	AYAKWKLCS	AYLIIGILT	AYSAHCIGI	AVYQEARKV
AVSLCILTI	AYAKWKLCS	AVYLNKNKY	AYAKWKLCS	CAMLHWSLI	AVYLNKNKY	AYLIIGILT	AYNMVIRRS	CAMLHWSLI	AWNRAAKFH
AVVTDAAHL	AYLIIGILT	AVYQEARKV	AYNMVIRRS	CAVAANIVL	AVYQEARKV	AYNMVIRRS	AYSAHCIGI	CAVAANIVL	AYLIIGILT
AVYLNKNKY	AYNMVIRRS	AWNRAAKFH	AYSAHCIGI	CERLLYPDY	AWNRAAKFH	AYSAHCIGI	CAMLHWSLI	CERLLYPDY	AYNMVIRRS
AVYQEARKV	AYSAHCIGI	AYAKWKLCS	CAMLHWSLI	CEWPLTHTI	AYAKWKLCS	CAMLHWSLI	CAVAANIVL	CEWPLTHTI	AYSAHCIGI
AWNRAAKFH	CAMLHWSLI	AYLIIGILT	CAVAANIVL	CGDDTADHA	AYLIIGILT	CERLLYPDY	CERLLYPDY	CFIFMIAEV	CAMLHWSLI
AYAKWKLCS	CAVAANIVL	AYSAHCIGI	CEWPLTHTI	CGIGCAMLH	AYNMVIRRS	CEWPLTHTI	CEWPLTHTI	CGDDTADHA	CAVAANIVL
AYLIIGILT	CEWPLTHTI	CAMLHWSLI	CFIFMIAEV	CGKGTRSRK	AYSAHCIGI	CFIFMIAEV	CFIFMIAEV	CGIGCAMLH	CERLLYPDY
AYSAHCIGI	CFIFMIAEV	CAVAANIVL	CGDDTADHA	CHSGSKPTE	CAMLHWSLI	CGDDTADHA	CGDDTADHA	CGKGTRSRK	CEWPLTHTI
CAMLHWSLI	CGDDTADHA	CERLLYPDY	CGIGCAMLH	CIWVVTGVL	CERLLYPDY	CGIGCAMLH	CGKGTRSRK	CHSGSKPTE	CFIFMIAEV
CAVAANIVL	CGIGCAMLH	CEWPLTHTI	CHSGSKPTE	CKRTYSDRG	CEWPLTHTI	CGKGTRSRK	CHSGSKPTE	CIWVVTGVL	CGIGCAMLH
CERLLYPDY	CHSGSKPTE	CFIFMIAEV	CIWVVTGVL	CLFCEDPCD	CGDDTADHA	CHSGSKPTE	CIWVVTGVL	CLFCEDPCD	CGKGTRSRK
CEWPLTHTI	CIWVVTGVL	CGDDTADHA	CKRTYSDRG	CLGHNHKEV	CGIGCAMLH	CIWVVTGVL	CKRTYSDRG	CLGHNHKEV	CHSGSKPTE
CFIFMIAEV	CKRTYSDRG	CGIGCAMLH	CLFCEDPCD	CPNLSPREE	CHSGSKPTE	CLFCEDPCD	CLFCEDPCD	CPNLSPREE	CIWVVTGVL
CGDDTADHA	CLFCEDPCD	CGKGTRSRK	CLGHNHKEV	CPRERPEEL	CIWVVTGVL	CLGHNHKEV	CLGHNHKEV	CPRERPEEL	CKRTYSDRG
CGIGCAMLH	CLGHNHKEV	CHSGSKPTE	CPNLSPREE	CPTPCQLQA	CKRTYSDRG	CPNLSPREE	CPNLSPREE	CPTPCQLQA	CLFCEDPCD
CGKGTRSRK	CPNLSPREE	CIWVVTGVL	CPRERPEEL	CQLQAEQAF	CLFCEDPCD	CPRERPEEL	CPRERPEEL	CQLQAEQAF	CLGHNHKEV
CHSGSKPTE	CPRERPEEL	CKRTYSDRG	CPTPCQLQA	CRAPGGAKK	CLGHNHKEV	CPTPCQLQA	CQLQAEQAF	CRAPGGAKK	CPNLSPREE
CIWVVTGVL	CPTPCQLQA	CLFCEDPCD	CQLQAEQAF	CRHGYELQG	CPNLSPREE	CQLQAEQAF	CRHGYELQG	CRHGYELQG	CPRERPEEL
CLFCEDPCD	CQLQAEQAF	CLGHNHKEV	CRAPGGAKK	CSASAICFI	CPRERPEEL	CRAPGGAKK	CSASAICFI	CSHHFHELQ	CQLQAEQAF
CLGHNHKEV	CRAPGGAKK	CPNLSPREE	CSASAICFI	CSSALGSGP	CPTPCQLQA	CRHGYELQG	CSLYQLENY	CSLYQLENY	CRAPGGAKK
CPNLSPREE	CRHGYELQG	CPRERPEEL	CSHHFHELQ	CSVTCGKGT	CQLQAEQAF	CSASAICFI	CSVTCGKGT	CSSALGSGP	CSASAICFI
CPRERPEEL	CSASAICFI	CPTPCQLQA	CSLYQLENY	CTFIFSILV	CRHGYELQG	CSHHFHELQ	CTFIFSILV	CSVTCGKGT	CSLYQLENY
CPTPCQLQA	CSHHFHELQ	CQLQAEQAF	CSSALGSGP	CWYPMEIRP	CSASAICFI	CSLYQLENY	CWYPMEIRP	CTFIFSILV	CSSALGSGP
CQLQAEQAF	CSSALGSGP	CRAPGGAKK	CSVTCGKGT	DAAHLLIDL	CSHHFHELQ	CSSALGSGP	DAAHLLIDL	CVKKQCPQN	CTFIFSILV
CRAPGGAKK	CSVTCGKGT	CRHGYELQG	CTFIFSILV	DAEVAGTQY	CSLYQLENY	CSVTCGKGT	DAEVAGTQY	CWYPMEIRP	CWYPMEIRP
CRHGYELQG	CTFIFSILV	CSASAICFI	CVKKQCPQN	DALSGSQEV	CSSALGSGP	CTFIFSILV	DALSGSQEV	DAAHLLIDL	DAAHLLIDL
CSASAICFI	CVKKQCPQN	CSHHFHELQ	CWYPMEIRP	DAVYLNKNK	CSVTCGKGT	CVKKQCPQN	DAVYLNKNK	DAEVAGTQY	DAEVAGTQY
CSLYQLENY	CWYPMEIRP	CSLYQLENY	DAAHLLIDL	DAVYQEARK	CTFIFSILV	DAAHLLIDL	DAVYQEARK	DALSGSQEV	DALSGSQEV
CSSALGSGP	DAAHLLIDL	CSSALGSGP	DALSGSQEV	DCLFCEDPC	CVKKQCPQN	DAEVAGTQY	DCLFCEDPC	DAVYLNKNK	DAVYLNKNK
CSVTCGKGT	DAEVAGTQY	CSVTCGKGT	DAVYLNKNK	DDEQEILNY	CWYPMEIRP	DALSGSQEV	DDEQEILNY	DAVYQEARK	DAVYQEARK
CTFIFSILV	DALSGSQEV	CTFIFSILV	DAVYQEARK	DDTADHAVN	DAAHLLIDL	DAVYLNKNK	DDTADHAVN	DCLFCEDPC	DCLFCEDPC
CVKKQCPQN	DAVYLNKNK	CVKKQCPQN	DCLFCEDPC	DDTADLATN	DALSGSQEV	DAVYQEARK	DDTADLATN	DDEQEILNY	DDEQEILNY
CWYPMEIRP	DAVYQEARK	CWYPMEIRP	DDTADHAVN	DEFPHSNGE	DAVYLNKNK	DCLFCEDPC	DEFPHSNGE	DDTADHAVN	DDTADHAVN
DAAHLLIDL	DCLFCEDPC	DAAHLLIDL	DFIEGVHGG	DEQEILNYM	DAVYQEARK	DDEQEILNY	DEQEILNYM	DDTADLATN	DDTADLATN
DAEVAGTQY	DDEQEILNY	DAEVAGTQY	DFSILLMEG	DFIEGVHGG	DCLFCEDPC	DDTADHAVN	DFSILLMEG	DEFPHSNGE	DEFPHSNGE
DALSGSQEV	DDTADHAVN	DALSGSQEV	DGCWYPMEI	DFSILLMEG	DDEQEILNY	DDTADLATN	DGCWYPMEI	DEQEILNYM	DEQEILNYM
DAVYLNKNK	DDTADLATN	DAVYLNKNK	DGVLSVHSL	DGCWYPMEI	DDTADHAVN	DEQEILNYM	DGVLSVHSL	DFIEGVHGG	DFIEGVHGG
DAVYQEARK	DEFPHSNGE	DAVYQEARK	DKAAKMHAF	DGVLSVHSL	DDTADLATN	DFIEGVHGG	DKAAKMHAF	DFSILLMEG	DFSILLMEG
DCLFCEDPC	DEQEILNYM	DCLFCEDPC	DKGPLDKEA	DKAAKMHAF	DEFPHSNGE	DGCWYPMEI	DKGPLDKEA	DGVLSVHSL	DGCWYPMEI
DDEQEILNY	DFIEGVHGG	DDEQEILNY	DLDDEQEIL	DKGPLDKEA	DEQEILNYM	DGVLSVHSL	DLDDEQEIL	DKAAKMHAF	DGVLSVHSL
DDTADHAVN	DFSILLMEG	DDTADHAVN	DLFQSISVL	DLDDEQEIL	DFIEGVHGG	DKAAKMHAF	DLFQSISVL	DKGPLDKEA	DKAAKMHAF
DDTADLATN	DGCWYPMEI	DDTADLATN	DLGKTFSVG	DLFQSISVL	DFSILLMEG	DKGPLDKEA	DLGKTFSVG	DLDDEQEIL	DLDDEQEIL
DEFPHSNGE	DGVLSVHSL	DEFPHSNGE	DLLSIIANM	DLGKTFSVG	DGCWYPMEI	DLFQSISVL	DLLSIIANM	DLFQSISVL	DLFQSISVL
DEQEILNYM	DKAAKMHAF	DEQEILNYM	DLPGLWLHQ	DLLSIIANM	DGVLSVHSL	DLGKTFSVG	DLPGLWLHQ	DLGKTFSVG	DLGKTFSVG
DFIEGVHGG	DKGPLDKEA	DFIEGVHGG	DLPTHENHG	DLPTHENHG	DKGPLDKEA	DLLSIIANM	DLPTHENHG	DLLSIIANM	DLPTHENHG
DGCWYPMEI	DLDDEQEIL	DFSILLMEG	DLVHSYNRF	DLTSFLLSL	DLDDEQEIL	DLPGLWLHQ	DLVHSYNRF	DLPGLWLHQ	DLTSFLLSL
DGVLSVHSL	DLFQSISVL	DGCWYPMEI	DMMIFDLVH	DLVHSYNRF	DLFQSISVL	DLTSFLLSL	DMMIFDLVH	DLPTHENHG	DLVHSYNRF
DKAAKMHAF	DLGKTFSVG	DGVLSVHSL	DMNHLMIKM	DNACKRTYS	DLGKTFSVG	DLVHSYNRF	DMNHLMIKM	DLTSFLLSL	DMMIFDLVH
DKGPLDKEA	DLLSIIANM	DKAAKMHAF	DNACKRTYS	DNQVAYLII	DLLSIIANM	DMMIFDLVH	DNACKRTYS	DLVHSYNRF	DMNHLMIKM
DLFQSISVL	DLPGLWLHQ	DKGPLDKEA	DNQVAYLII	DPDCLFCED	DLPGLWLHQ	DMNHLMIKM	DNQVAYLII	DMMIFDLVH	DNQVAYLII
DLGKTFSVG	DLPTHENHG	DLDDEQEIL	DPDCLFCED	DPICTFIFS	DLPTHENHG	DNACKRTYS	DPDCLFCED	DMNHLMIKM	DPDCLFCED
DLLSIIANM	DLTSFLLSL	DLFQSISVL	DPICTFIFS	DPSIRHFDV	DLTSFLLSL	DNQVAYLII	DPICTFIFS	DNACKRTYS	DPICTFIFS
DLPGLWLHQ	DLVHSYNRF	DLGKTFSVG	DPSIRHFDV	DQCPRERPE	DMMIFDLVH	DPDCLFCED	DPSIRHFDV	DNQVAYLII	DPSIRHFDV
DLPTHENHG	DMMIFDLVH	DLLSIIANM	DQCPRERPE	DQDPDCLFC	DMNHLMIKM	DPICTFIFS	DQCPRERPE	DPDCLFCED	DQCPRERPE
DLVHSYNRF	DMNHLMIKM	DLPTHENHG	DQDPDCLFC	DQGCSSALG	DNACKRTYS	DPSIRHFDV	DQGCSSALG	DPICTFIFS	DQDPDCLFC
DMMIFDLVH	DNACKRTYS	DLTSFLLSL	DQGCSSALG	DQGNTITAW	DNQVAYLII	DQCPRERPE	DQGNTITAW	DPSIRHFDV	DQGCSSALG
DMNHLMIKM	DNQVAYLII	DLVHSYNRF	DQGNTITAW	DRDFIEGVH	DPDCLFCED	DQDPDCLFC	DRDFIEGVH	DQCPRERPE	DRDFIEGVH
DPDCLFCED	DPDCLFCED	DMMIFDLVH	DRGWGNGCG	DRIYDMNHL	DPICTFIFS	DQGCSSALG	DRGWGNGCG	DQDPDCLFC	DRGWGNGCG
DPICTFIFS	DPICTFIFS	DMNHLMIKM	DRIYDMNHL	DSGRAYLPF	DPSIRHFDV	DQGNTITAW	DSGRAYLPF	DQGCSSALG	DRIYDMNHL
DPSIRHFDV	DQCPRERPE	DNACKRTYS	DSGRAYLPF	DSYYYSEPT	DQCPRERPE	DRDFIEGVH	DSYYYSEPT	DRDFIEGVH	DSGRAYLPF
DQCPRERPE	DQDPDCLFC	DNQVAYLII	DSYYYSEPT	DTADHAVNI	DQDPDCLFC	DRIYDMNHL	DTADHAVNI	DRIYDMNHL	DSYYYSEPT
DQDPDCLFC	DQGNTITAW	DPDCLFCED	DTADHAVNI	DTADLATNI	DQGCSSALG	DSGRAYLPF	DTADLATNI	DSGRAYLPF	DTADHAVNI
DQGNTITAW	DRDFIEGVH	DPICTFIFS	DTADLATNI	DVMNILLQY	DQGNTITAW	DSYYYSEPT	DVLTVQFLI	DSYYYSEPT	DTADLATNI
DRDFIEGVH	DRGWGNGCG	DPSIRHFDV	DVLTVQFLI	DWENVPFCS	DRIYDMNHL	DTADHAVNI	DVMNILLQY	DTADHAVNI	DVLTVQFLI
DRIYDMNHL	DRIYDMNHL	DQCPRERPE	DVMNILLQY	DWLTSTANT	DSGRAYLPF	DTADLATNI	DWENVPFCS	DVLTVQFLI	DVMNILLQY
DSYYYSEPT	DSGRAYLPF	DQDPDCLFC	DWENVPFCS	DYQIQATVM	DSYYYSEPT	DVLTVQFLI	EAHLAEENE	DVMNILLQY	DWENVPFCS
DTADHAVNI	DSYYYSEPT	DQGCSSALG	DWLTSTANT	EAEISGSSA	DTADLATNI	DVMNILLQY	EALYLVCGE	DWENVPFCS	DWLTSTANT
DTADLATNI	DTADHAVNI	DRDFIEGVH	DYQIQATVM	EAHLAEENE	DVLTVQFLI	DWENVPFCS	EDLGKTFSV	DWLTSTANT	EAEISGSSA
DVLTVQFLI	DTADLATNI	DRGWGNGCG	EAEISGSSA	EALYLVCGE	DVMNILLQY	DWLTSTANT	EEAEISGSS	DYQIQATVM	EAHLAEENE
DVMNILLQY	DVLTVQFLI	DRIYDMNHL	EAHLAEENE	ECEWPLTHT	DWENVPFCS	DYQIQATVM	EEEAEISGS	EAEISGSSA	EALYLVCGE
DWENVPFCS	DVMNILLQY	DSGRAYLPF	ECEWPLTHT	EDLGKTFSV	DWLTSTANT	EAEISGSSA	EELESGGMY	EAHLAEENE	ECEWPLTHT
DWLTSTANT	DWENVPFCS	DTADHAVNI	EDLGKTFSV	EDLLSIIAN	DYQIQATVM	EAHLAEENE	EEQEQWKTA	ECEWPLTHT	EDLLSIIAN
DYQIQATVM	DWLTSTANT	DVLTVQFLI	EDLLSIIAN	EEEAEISGS	EAEISGSSA	EALYLVCGE	EESEMFMPR	EDLGKTFSV	EEAEISGSS
EAEISGSSA	EAEISGSSA	DVMNILLQY	EEAEISGSS	EELESGGMY	EAHLAEENE	ECEWPLTHT	EFLERTYLV	EEAEISGSS	EEEAEISGS
EALYLVCGE	EAHLAEENE	DWENVPFCS	EEEAEISGS	EEQEQWKTA	EALYLVCGE	EDLGKTFSV	EFPHSNGEI	EEEAEISGS	EELESGGMY
ECEWPLTHT	EALYLVCGE	DYQIQATVM	EELESGGMY	EESEMFMPR	ECEWPLTHT	EDLLSIIAN	EGIGLQYLG	EELESGGMY	EEQEQWKTA
EDLGKTFSV	ECEWPLTHT	EAEISGSSA	EEQEQWKTA	EFLERTYLV	EDLGKTFSV	EEAEISGSS	EGRRGAAEV	EESEMFMPR	EESEMFMPR
EDLLSIIAN	EDLGKTFSV	EAHLAEENE	EESEMFMPR	EFPHSNGEI	EDLLSIIAN	EEEAEISGS	EGSSIGKLF	EFLERTYLV	EFLERTYLV
EEAEISGSS	EDLLSIIAN	EALYLVCGE	EFLERTYLV	EGIGLQYLG	EEEAEISGS	EELESGGMY	EGTKTPVSP	EFPHSNGEI	EFPHSNGEI
EEEAEISGS	EEEAEISGS	ECEWPLTHT	EFPHSNGEI	EGRRGAAEV	EELESGGMY	EEQEQWKTA	EGVHGGTWV	EGIGLQYLG	EGIGLQYLG
EELESGGMY	EELESGGMY	EDLGKTFSV	EGIGLQYLG	EGSSIGKLF	EEQEQWKTA	EESEMFMPR	EGVPKSLNY	EGRRGAAEV	EGRRGAAEV
EESEMFMPR	EEQEQWKTA	EDLLSIIAN	EGTKTPVSP	EGTKTPVSP	EESEMFMPR	EFLERTYLV	EHNRLAAAL	EGSSIGKLF	EGSSIGKLF
EFLERTYLV	EESEMFMPR	EEAEISGSS	EGVHGGTWV	EGVHGGTWV	EFLERTYLV	EFPHSNGEI	EILNYMSPH	EGTKTPVSP	EGTKTPVSP
EFPHSNGEI	EFPHSNGEI	EEEAEISGS	EGVPKSLNY	EGVPKSLNY	EFPHSNGEI	EGRRGAAEV	EKGANEYAY	EGVPKSLNY	EGVHGGTWV
EGIGLQYLG	EGIGLQYLG	EELESGGMY	EILGALLSI	EHNRLAAAL	EGIGLQYLG	EGTKTPVSP	EKGMAALPR	EHNRLAAAL	EGVPKSLNY
EGRRGAAEV	EGRRGAAEV	EEQEQWKTA	EILNYMSPH	EILGALLSI	EGRRGAAEV	EGVHGGTWV	EKKLALYLL	EILGALLSI	EHNRLAAAL
EGSSIGKLF	EGSSIGKLF	EESEMFMPR	EKGMAALPR	EILNYMSPH	EGSSIGKLF	EGVPKSLNY	ELESGGMYH	EILNYMSPH	EILGALLSI
EGTKTPVSP	EGTKTPVSP	EFPHSNGEI	ELESGGMYH	EKGMAALPR	EGTKTPVSP	EILNYMSPH	ELILAVDGV	EKGANEYAY	EKGANEYAY
EGVHGGTWV	EGVHGGTWV	EGIGLQYLG	ELILAVDGV	EKKLALYLL	EGVPKSLNY	EKGANEYAY	ELLWGKPEE	EKGMAALPR	EKGMAALPR
EGVPKSLNY	EGVPKSLNY	EGRRGAAEV	ELLWGKPEE	ELESGGMYH	EHNRLAAAL	EKGMAALPR	ELQQKPVNK	EKKLALYLL	EKKLALYLL
EHNRLAAAL	EHNRLAAAL	EGSSIGKLF	ELQQKPVNK	ELILAVDGV	EILGALLSI	EKKLALYLL	EMENFLGPI	ELESGGMYH	ELESGGMYH
EILGALLSI	EILGALLSI	EGTKTPVSP	EMENFLGPI	ELLWGKPEE	EKGANEYAY	ELESGGMYH	EMFMPRSIG	ELILAVDGV	ELILAVDGV
EILNYMSPH	EILNYMSPH	EGVHGGTWV	EMFMPRSIG	EMENFLGPI	EKGMAALPR	ELILAVDGV	ENHGLKTRQ	ELLWGKPEE	ELLWGKPEE
EKGANEYAY	EKGANEYAY	EGVPKSLNY	ENFLGPIAV	EMFMPRSIG	EKKLALYLL	ELLWGKPEE	ENSGGGVEG	ELQQKPVNK	ELQQKPVNK
EKGMAALPR	EKGMAALPR	EHNRLAAAL	ENHGLKTRQ	ENFLGPIAV	ELESGGMYH	ELQQKPVNK	ENWNTDIKT	EMFMPRSIG	EMFMPRSIG
ELESGGMYH	ELESGGMYH	EILGALLSI	ENSGGGVEG	ENHGLKTRQ	ELILAVDGV	EMENFLGPI	EQCCTSICS	ENFLGPIAV	ENFLGPIAV
ELILAVDGV	ELILAVDGV	EILNYMSPH	ENVPFCSHH	ENSGGGVEG	ELLWGKPEE	ENFLGPIAV	EQEILNYMS	ENHGLKTRQ	ENHGLKTRQ
ELLWGKPEE	ELLWGKPEE	EKGANEYAY	ENWNTDIKT	ENVPFCSHH	ELQQKPVNK	ENHGLKTRQ	EQWKTANEA	ENSGGGVEG	ENSGGGVEG
ELQQKPVNK	ELQQKPVNK	EKGMAALPR	EQCCTSICS	ENWNTDIKT	EMENFLGPI	ENSGGGVEG	ERGFFYTPK	ENVPFCSHH	ENVPFCSHH
EMENFLGPI	EMENFLGPI	ELESGGMYH	EQEILNYMS	EQCCTSICS	EMFMPRSIG	ENVPFCSHH	ERLLYPDYQ	EQCCTSICS	ENWNTDIKT
EMFMPRSIG	EMFMPRSIG	ELILAVDGV	EQWKTANEA	EQEILNYMS	ENFLGPIAV	ENWNTDIKT	ERPEELESG	EQEILNYMS	EQCCTSICS
ENFLGPIAV	ENFLGPIAV	ELLWGKPEE	ERGFFYTPK	EQEQWKTAN	ENHGLKTRQ	EQCCTSICS	ERTYLVNDK	EQEQWKTAN	EQEILNYMS
ENHGLKTRQ	ENHGLKTRQ	ELQQKPVNK	ERLLYPDYQ	EQWKTANEA	ENSGGGVEG	EQEILNYMS	ESEMFMPRS	ERGFFYTPK	EQEQWKTAN
ENSGGGVEG	ENSGGGVEG	EMENFLGPI	ERPEELESG	ERGFFYTPK	ENVPFCSHH	EQEQWKTAN	ESGGMYHCH	ERLLYPDYQ	EQWKTANEA
ENWNTDIKT	ENVPFCSHH	EMFMPRSIG	ERTYLVNDK	ERPEELESG	EQEILNYMS	EQWKTANEA	ESKYSNTFI	ERPEELESG	ERPEELESG
EQCCTSICS	ENWNTDIKT	ENFLGPIAV	ESEMFMPRS	ESEMFMPRS	EQEQWKTAN	ERLLYPDYQ	ESPVDQDPD	ERTYLVNDK	ERTYLVNDK
EQEILNYMS	EQCCTSICS	ENHGLKTRQ	ESGGMYHCH	ESGGMYHCH	EQWKTANEA	ERPEELESG	ESSSSSVTE	ESEMFMPRS	ESEMFMPRS
EQEQWKTAN	EQEILNYMS	ENSGGGVEG	ESKYSNTFI	ESKYSNTFI	ERGFFYTPK	ERTYLVNDK	ESVELQQKP	ESGGMYHCH	ESGGMYHCH
EQWKTANEA	EQEQWKTAN	ENVPFCSHH	ESPVDQDPD	ESPVDQDPD	ERLLYPDYQ	ESEMFMPRS	ETDKGPLDK	ESKYSNTFI	ESKYSNTFI
ERGFFYTPK	EQWKTANEA	ENWNTDIKT	ESSSSSVTE	ESSSSSVTE	ERPEELESG	ESGGMYHCH	ETVKCRAPG	ESPVDQDPD	ESPVDQDPD
ERLLYPDYQ	ERLLYPDYQ	EQEILNYMS	ESVELQQKP	ESVELQQKP	ESEMFMPRS	ESKYSNTFI	EVAGTQYFH	ESVELQQKP	ESSSSSVTE
ERPEELESG	ERPEELESG	EQEQWKTAN	ETDKGPLDK	ETDKGPLDK	ESKYSNTFI	ESPVDQDPD	EVAGTQYRL	ETDKGPLDK	ESVELQQKP
ESGGMYHCH	ERTYLVNDK	ERGFFYTPK	ETVKCRAPG	ETVKCRAPG	ESPVDQDPD	ESSSSSVTE	EVEFIGYGK	EVAGTQYFH	ETVKCRAPG
ESKYSNTFI	ESEMFMPRS	ERLLYPDYQ	EVAGTQYFH	EVAGTQYFH	ESSSSSVTE	ESVELQQKP	EVKEKGMAA	EVAGTQYRL	EVAGTQYFH
ESPVDQDPD	ESGGMYHCH	ERPEELESG	EVAGTQYRL	EVAGTQYRL	ESVELQQKP	ETDKGPLDK	EVVGGHIAG	EVEFIGYGK	EVEFIGYGK
ESVELQQKP	ESKYSNTFI	ERTYLVNDK	EVEFIGYGK	EVEFIGYGK	ETVKCRAPG	ETVKCRAPG	EWMTTEDML	EVKEKGMAA	EVKEKGMAA
ETDKGPLDK	ESPVDQDPD	ESEMFMPRS	EVKEKGMAA	EVKEKGMAA	EVAGTQYFH	EVAGTQYFH	EWPLTHTIG	EVQANASVR	EVQANASVR
ETVKCRAPG	ESSSSSVTE	ESGGMYHCH	EVQANASVR	EVQANASVR	EVAGTQYRL	EVAGTQYRL	EYAYAKWKL	EVVGGHIAG	EVVGGHIAG
EVAGTQYFH	ESVELQQKP	ESPVDQDPD	EVVGGHIAG	EVVGGHIAG	EVEFIGYGK	EVEFIGYGK	EYKIADPIC	EWPLTHTIG	EWPLTHTIG
EVEFIGYGK	EVAGTQYFH	ESSSSSVTE	EWMTTEDML	EWMTTEDML	EVKEKGMAA	EVQANASVR	FALLLVLAG	EYAYAKWKL	EYAYAKWKL
EVKEKGMAA	EVAGTQYRL	ESVELQQKP	EWPLTHTIG	EWPLTHTIG	EVQANASVR	EVVGGHIAG	FCSHHFHEL	FAEGRRGAA	EYKIADPIC
EWMTTEDML	EVEFIGYGK	ETDKGPLDK	EYAYAKWKL	EYAYAKWKL	EVVGGHIAG	EWMTTEDML	FDALSGSQE	FALLLVLAG	FAEGRRGAA
EWPLTHTIG	EVKEKGMAA	ETVKCRAPG	EYKIADPIC	EYKIADPIC	EWMTTEDML	EWPLTHTIG	FDLVHSYNR	FCSHHFHEL	FALLLVLAG
EYAYAKWKL	EVQANASVR	EVAGTQYRL	FAEGRRGAA	FAEGRRGAA	EWPLTHTIG	EYKIADPIC	FFFLFNIKK	FDALSGSQE	FCSHHFHEL
EYKIADPIC	EVVGGHIAG	EVEFIGYGK	FALLLVLAG	FALLLVLAG	EYAYAKWKL	FAEGRRGAA	FFRMVISNP	FDLVHSYNR	FDALSGSQE
FALLLVLAG	EWPLTHTIG	EVKEKGMAA	FCSHHFHEL	FDLVHSYNR	EYKIADPIC	FALLLVLAG	FFSPWTLLR	FFFLFNIKK	FDLVHSYNR
FCSHHFHEL	EYAYAKWKL	EVQANASVR	FDALSGSQE	FFRMVISNP	FAEGRRGAA	FCSHHFHEL	FGGLNWITK	FFRMVISNP	FFFLFNIKK
FDALSGSQE	EYKIADPIC	EVVGGHIAG	FFFLFNIKK	FFSPWTLLR	FALLLVLAG	FDALSGSQE	FGWHRAEIL	FFSPWTLLR	FFRMVISNP
FDLVHSYNR	FAEGRRGAA	EWPLTHTIG	FFRMVISNP	FGGLNWITK	FCSHHFHEL	FDLVHSYNR	FHGSDGCWY	FGGLNWITK	FFSPWTLLR
FFFLFNIKK	FALLLVLAG	EYAYAKWKL	FFSPWTLLR	FGWHRAEIL	FDLVHSYNR	FFFLFNIKK	FHPSGKSPV	FGWHRAEIL	FGGLNWITK
FFRMVISNP	FCSHHFHEL	EYKIADPIC	FGGLNWITK	FHGSDGCWY	FFFLFNIKK	FFRMVISNP	FIEGVHGGT	FHGSDGCWY	FGWHRAEIL
FFSPWTLLR	FDALSGSQE	FAEGRRGAA	FGWHRAEIL	FHPSGKSPV	FFRMVISNP	FFSPWTLLR	FIFMIAEVV	FHPSGKSPV	FHGSDGCWY
FGGLNWITK	FDLVHSYNR	FCSHHFHEL	FHGSDGCWY	FIEGVHGGT	FFSPWTLLR	FGGLNWITK	FIFSILVLA	FIEGVHGGT	FHPSGKSPV
FGWHRAEIL	FFFLFNIKK	FDALSGSQE	FHPSGKSPV	FIFFFLFNI	FGGLNWITK	FGWHRAEIL	FKMFPEVKE	FIFFFLFNI	FIEGVHGGT
FHGSDGCWY	FFRMVISNP	FDLVHSYNR	FIEGVHGGT	FIFMIAEVV	FGWHRAEIL	FHPSGKSPV	FKPEYKIAD	FIFMIAEVV	FIFFFLFNI
FHPSGKSPV	FFSPWTLLR	FFFLFNIKK	FIFFFLFNI	FIFSILVLA	FHGSDGCWY	FIFFFLFNI	FLERTYLVN	FINNAYNMS	FIFMIAEVV
FIFFFLFNI	FGGLNWITK	FFRMVISNP	FINNAYNMS	FINNAYNMS	FHPSGKSPV	FIFMIAEVV	FLGLCAFLA	FKMFPEVKE	FINNAYNMS
FIFMIAEVV	FGWHRAEIL	FFSPWTLLR	FKMFPEVKE	FKPEYKIAD	FIEGVHGGT	FIFSILVLA	FLLSLFSLW	FKPEYKIAD	FKMFPEVKE
FIFSILVLA	FHGSDGCWY	FGGLNWITK	FKPEYKIAD	FLERTYLVN	FIFFFLFNI	FINNAYNMS	FMIAEVVGG	FLERTYLVN	FKPEYKIAD
FINNAYNMS	FIEGVHGGT	FGWHRAEIL	FLERTYLVN	FLGLCAFLA	FIFMIAEVV	FKMFPEVKE	FNGTKLDAV	FLGLCAFLA	FLERTYLVN
FKMFPEVKE	FIFFFLFNI	FHGSDGCWY	FLLSLFSLW	FLLSLFSLW	FIFSILVLA	FKPEYKIAD	FNINAYNMV	FLLSLFSLW	FLLSLFSLW
FKPEYKIAD	FIFMIAEVV	FHPSGKSPV	FMIAEVVGG	FMIAEVVGG	FINNAYNMS	FLERTYLVN	FNTGLKMFP	FMIAEVVGG	FMIAEVVGG
FLERTYLVN	FIFSILVLA	FIEGVHGGT	FNGTKLDAV	FNGTKLDAV	FKMFPEVKE	FLGLCAFLA	FPDLTKVYS	FNGTKLDAV	FNGTKLDAV
FLGLCAFLA	FKMFPEVKE	FIFFFLFNI	FNINAYNMV	FNINAYNMV	FKPEYKIAD	FLLSLFSLW	FPHSNGEIE	FNINAYNMV	FNINAYNMV
FLLSLFSLW	FKPEYKIAD	FIFMIAEVV	FNTGLKMFP	FPDLTKVYS	FLERTYLVN	FMIAEVVGG	FQEMENFLG	FNTGLKMFP	FNTGLKMFP
FMIAEVVGG	FLERTYLVN	FIFSILVLA	FPDLTKVYS	FPHSNGEIE	FLGLCAFLA	FNGTKLDAV	FQSISVLIS	FPDLTKVYS	FPDLTKVYS
FNGTKLDAV	FLGLCAFLA	FKMFPEVKE	FPHSNGEIE	FQSISVLIS	FLLSLFSLW	FNINAYNMV	FRMVISNPA	FPHSNGEIE	FPHSNGEIE
FNINAYNMV	FLLSLFSLW	FKPEYKIAD	FQEMENFLG	FRMVISNPA	FMIAEVVGG	FPDLTKVYS	FSILLMEGV	FQEMENFLG	FQEMENFLG
FNTGLKMFP	FMIAEVVGG	FLERTYLVN	FQSISVLIS	FSILLMEGV	FNINAYNMV	FPHSNGEIE	FSILVLAST	FQSISVLIS	FQSISVLIS
FPHSNGEIE	FNGTKLDAV	FLGLCAFLA	FRMVISNPA	FSILVLAST	FPDLTKVYS	FQEMENFLG	FSLWLSSKP	FRMVISNPA	FRMVISNPA
FQEMENFLG	FNINAYNMV	FLLSLFSLW	FSILLMEGV	FSLWLSSKP	FPHSNGEIE	FQSISVLIS	FTLESVELQ	FSILLMEGV	FSILLMEGV
FQSISVLIS	FNTGLKMFP	FMIAEVVGG	FSILVLAST	FSVGTGNCT	FQEMENFLG	FRMVISNPA	FTMHSLTIQ	FSILVLAST	FSILVLAST
FRMVISNPA	FPDLTKVYS	FNGTKLDAV	FSLWLSSKP	FTLESVELQ	FQSISVLIS	FSILLMEGV	FTSEHSHFS	FSLWLSSKP	FSLWLSSKP
FSILLMEGV	FPHSNGEIE	FNINAYNMV	FSVGTGNCT	FTMHSLTIQ	FRMVISNPA	FSILVLAST	FVHALGDLF	FSVGTGNCT	FSVGTGNCT
FSILVLAST	FQEMENFLG	FNTGLKMFP	FTLESVELQ	FTSEHSHFS	FSILLMEGV	FSLWLSSKP	FVNQHLCGS	FTLESVELQ	FTLESVELQ
FSLWLSSKP	FQSISVLIS	FPDLTKVYS	FTMHSLTIQ	FVHALGDLF	FSILVLAST	FSVGTGNCT	GAAEVLVVK	FTMHSLTIQ	FTMHSLTIQ
FSVGTGNCT	FRMVISNPA	FPHSNGEIE	FVHALGDLF	FVNQHLCGS	FSLWLSSKP	FTLESVELQ	GAKQENWNT	FTSEHSHFS	FTSEHSHFS
FTMHSLTIQ	FSILLMEGV	FQEMENFLG	FVNQHLCGS	GAAEVLVVK	FSVGTGNCT	FTMHSLTIQ	GALLSILCI	FVNQHLCGS	FVHALGDLF
FTSEHSHFS	FSILVLAST	FRMVISNPA	GAAEVLVVK	GAKQENWNT	FTMHSLTIQ	FTSEHSHFS	GANEYAYAK	GAAEVLVVK	FVNQHLCGS
FVHALGDLF	FSLWLSSKP	FSILLMEGV	GALLSILCI	GALLSILCI	FTSEHSHFS	FVHALGDLF	GAVLIWVGI	GAKQENWNT	GAAEVLVVK
FVNQHLCGS	FSVGTGNCT	FSILVLAST	GANEYAYAK	GANEYAYAK	FVHALGDLF	GAAEVLVVK	GCAMLHWSL	GALLSILCI	GAKQENWNT
GAAEVLVVK	FTLESVELQ	FSLWLSSKP	GAVLIWVGI	GAVLIWVGI	FVNQHLCGS	GAKQENWNT	GCGLFGKGS	GAVLIWVGI	GALLSILCI
GAKQENWNT	FTMHSLTIQ	FSVGTGNCT	GCAMLHWSL	GCAMLHWSL	GAAEVLVVK	GALLSILCI	GCSSALGSG	GCAMLHWSL	GANEYAYAK
GALLSILCI	FTSEHSHFS	FTLESVELQ	GCGLFGKGS	GCGLFGKGS	GAKQENWNT	GANEYAYAK	GCWYPMEIR	GCGLFGKGS	GAVLIWVGI
GANEYAYAK	FVNQHLCGS	FTMHSLTIQ	GCSSALGSG	GCSSALGSG	GALLSILCI	GCAMLHWSL	GDDTADHAV	GCSSALGSG	GCGLFGKGS
GAVLIWVGI	GAAEVLVVK	FTSEHSHFS	GCWYPMEIR	GCWYPMEIR	GANEYAYAK	GCGLFGKGS	GDDTADLAT	GCWYPMEIR	GCSSALGSG
GCAMLHWSL	GAKQENWNT	FVHALGDLF	GDDTADHAV	GDDTADHAV	GAVLIWVGI	GCSSALGSG	GDLFQSISV	GDDTADHAV	GCWYPMEIR
GCWYPMEIR	GANEYAYAK	FVNQHLCGS	GDDTADLAT	GDDTADLAT	GCAMLHWSL	GCWYPMEIR	GDNACKRTY	GDDTADLAT	GDDTADHAV
GDDTADHAV	GCAMLHWSL	GAAEVLVVK	GDLFQSISV	GDNACKRTY	GCGLFGKGS	GDDTADHAV	GDSYYYSEP	GDLFQSISV	GDDTADLAT
GDDTADLAT	GCGLFGKGS	GAKQENWNT	GDNACKRTY	GDSYYYSEP	GCSSALGSG	GDDTADLAT	GEAHLAEEN	GDNACKRTY	GDLFQSISV
GDLFQSISV	GCSSALGSG	GALLSILCI	GDSYYYSEP	GEAHLAEEN	GCWYPMEIR	GDLFQSISV	GERGFFYTP	GEAHLAEEN	GDNACKRTY
GDNACKRTY	GCWYPMEIR	GANEYAYAK	GERGFFYTP	GERGFFYTP	GDDTADHAV	GDNACKRTY	GESSSSSVT	GERGFFYTP	GDSYYYSEP
GDSYYYSEP	GDDTADHAV	GAVLIWVGI	GESSSSSVT	GESSSSSVT	GDDTADLAT	GDSYYYSEP	GETVKCRAP	GESSSSSVT	GEAHLAEEN
GEAHLAEEN	GDDTADLAT	GCGLFGKGS	GETVKCRAP	GETVKCRAP	GDLFQSISV	GEAHLAEEN	GEWMTTEDM	GETVKCRAP	GERGFFYTP
GERGFFYTP	GDLFQSISV	GCSSALGSG	GEWMTTEDM	GEWMTTEDM	GDNACKRTY	GERGFFYTP	GFFYTPKTR	GEWMTTEDM	GESSSSSVT
GESSSSSVT	GDSYYYSEP	GCWYPMEIR	GFFYTPKTR	GFIFFFLFN	GDSYYYSEP	GESSSSSVT	GFIFFFLFN	GFFYTPKTR	GETVKCRAP
GETVKCRAP	GEAHLAEEN	GDDTADLAT	GFIFFFLFN	GGGVEGIGL	GEAHLAEEN	GETVKCRAP	GGGVEGIGL	GFIFFFLFN	GEWMTTEDM
GEWMTTEDM	GERGFFYTP	GDLFQSISV	GGGVEGIGL	GGHIAGSLA	GERGFFYTP	GEWMTTEDM	GGHIAGSLA	GGGVEGIGL	GFFYTPKTR
GFFYTPKTR	GESSSSSVT	GDNACKRTY	GGHIAGSLA	GGLNWITKV	GESSSSSVT	GFFYTPKTR	GGLNWITKV	GGHIAGSLA	GFIFFFLFN
GFIFFFLFN	GETVKCRAP	GDSYYYSEP	GGLNWITKV	GGMYHCHSG	GETVKCRAP	GFIFFFLFN	GGMYHCHSG	GGLNWITKV	GGGVEGIGL
GGGVEGIGL	GEWMTTEDM	GEAHLAEEN	GGMYHCHSG	GGPVSSHNH	GEWMTTEDM	GGGVEGIGL	GGVVLLGAM	GGMYHCHSG	GGHIAGSLA
GGHIAGSLA	GFFYTPKTR	GERGFFYTP	GGPVSSHNH	GGVVLLGAM	GFFYTPKTR	GGHIAGSLA	GHIAGSLAV	GGPVSSHNH	GGLNWITKV
GGLNWITKV	GFIFFFLFN	GESSSSSVT	GGVEGIGLQ	GHIAGSLAV	GFIFFFLFN	GGLNWITKV	GHNHKEVQA	GGVEGIGLQ	GGMYHCHSG
GGPVSSHNH	GGGVEGIGL	GETVKCRAP	GGVVLLGAM	GHNHKEVQA	GGHIAGSLA	GGMYHCHSG	GIFNTGLKM	GGVVLLGAM	GGPVSSHNH
GGVEGIGLQ	GGHIAGSLA	GEWMTTEDM	GHNHKEVQA	GIFNTGLKM	GGLNWITKV	GGPVSSHNH	GIGCAMLHW	GHIAGSLAV	GGVEGIGLQ
GGVVLLGAM	GGLNWITKV	GFFYTPKTR	GIFNTGLKM	GIGCAMLHW	GGMYHCHSG	GGVEGIGLQ	GIVEQCCTS	GHNHKEVQA	GGVVLLGAM
GHIAGSLAV	GGMYHCHSG	GFIFFFLFN	GIGCAMLHW	GIVEQCCTS	GGPVSSHNH	GGVVLLGAM	GKELLWGKP	GIFNTGLKM	GHIAGSLAV
GIFNTGLKM	GGPVSSHNH	GGGVEGIGL	GIVEQCCTS	GKELLWGKP	GGVEGIGLQ	GHIAGSLAV	GKGAFSFKR	GIVEQCCTS	GHNHKEVQA
GIGCAMLHW	GGVVLLGAM	GGHIAGSLA	GKGAFSFKR	GKGAFSFKR	GGVVLLGAM	GIFNTGLKM	GKGEWMTTE	GKELLWGKP	GIGCAMLHW
GIVEQCCTS	GHIAGSLAV	GGLNWITKV	GKGEWMTTE	GKGEWMTTE	GHIAGSLAV	GIGCAMLHW	GKGTRSRKR	GKGAFSFKR	GIVEQCCTS
GKELLWGKP	GHNHKEVQA	GGMYHCHSG	GKGTRSRKR	GKGTRSRKR	GHNHKEVQA	GKELLWGKP	GKKSAHGSP	GKGEWMTTE	GKELLWGKP
GKGEWMTTE	GIFNTGLKM	GGPVSSHNH	GKKSAHGSP	GKKSAHGSP	GIFNTGLKM	GKGAFSFKR	GKNVVNVQT	GKGTRSRKR	GKGAFSFKR
GKGTRSRKR	GIGCAMLHW	GGVEGIGLQ	GKNVVNVQT	GKPEESRVS	GIGCAMLHW	GKGEWMTTE	GKPEESRVS	GKKSAHGSP	GKGEWMTTE
GKKSAHGSP	GIVEQCCTS	GGVVLLGAM	GKPEESRVS	GKSTRSTTD	GIVEQCCTS	GKGTRSRKR	GKSTRSTTD	GKNVVNVQT	GKGTRSRKR
GKNVVNVQT	GKELLWGKP	GHIAGSLAV	GKSTRSTTD	GKTFSVGTG	GKELLWGKP	GKKSAHGSP	GKTFSVGTG	GKPEESRVS	GKKSAHGSP
GKPEESRVS	GKGAFSFKR	GHNHKEVQA	GKTFSVGTG	GLFGGLNWI	GKGAFSFKR	GKNVVNVQT	GLFGGLNWI	GKSTRSTTD	GKNVVNVQT
GKSTRSTTD	GKGEWMTTE	GIFNTGLKM	GLFGGLNWI	GLFGKGSIV	GKGEWMTTE	GKPEESRVS	GLFGKGSIV	GKTFSVGTG	GKPEESRVS
GKTFSVGTG	GKGTRSRKR	GIGCAMLHW	GLFGKGSIV	GLKMFPDLT	GKGTRSRKR	GLFGGLNWI	GLKMFPDLT	GLFGGLNWI	GKSTRSTTD
GLFGGLNWI	GKKSAHGSP	GIVEQCCTS	GLKMFPDLT	GLNWITKVI	GKKSAHGSP	GLFGKGSIV	GLNWITKVI	GLFGKGSIV	GKTFSVGTG
GLFGKGSIV	GKNVVNVQT	GKELLWGKP	GLNWITKVI	GLSSRKRRS	GKNVVNVQT	GLKMFPDLT	GLSSRKRRS	GLKMFPDLT	GLFGGLNWI
GLKMFPDLT	GKPEESRVS	GKGAFSFKR	GLSSRKRRS	GLTQPFLGL	GKPEESRVS	GLNWITKVI	GLTQPFLGL	GLNWITKVI	GLFGKGSIV
GLNWITKVI	GKSTRSTTD	GKGEWMTTE	GLTQPFLGL	GLWLHQAFF	GKSTRSTTD	GLSSRKRRS	GLWLHQAFF	GLSSRKRRS	GLKMFPDLT
GLSSRKRRS	GKTFSVGTG	GKGTRSRKR	GLWLHQAFF	GMAALPRLI	GKTFSVGTG	GLTQPFLGL	GMAALPRLI	GLTQPFLGL	GLNWITKVI
GLTQPFLGL	GLFGKGSIV	GKNVVNVQT	GMAALPRLI	GMVIFFMSP	GLFGGLNWI	GLWLHQAFF	GMVIFFMSP	GLWLHQAFF	GLSSRKRRS
GLWLHQAFF	GLKMFPDLT	GKTFSVGTG	GMVIFFMSP	GMYHCHSGS	GLFGKGSIV	GMAALPRLI	GNGCGLFGK	GMAALPRLI	GLTQPFLGL
GMAALPRLI	GLSSRKRRS	GLFGGLNWI	GNGCGLFGK	GNGCGLFGK	GLNWITKVI	GMVIFFMSP	GNTITAWNR	GMVIFFMSP	GLWLHQAFF
GMVIFFMSP	GLTQPFLGL	GLFGKGSIV	GNTITAWNR	GNTITAWNR	GLTQPFLGL	GMYHCHSGS	GPAYSAHCI	GMYHCHSGS	GMAALPRLI
GMYHCHSGS	GLWLHQAFF	GLKMFPDLT	GPAYSAHCI	GPLDKEAIE	GLWLHQAFF	GNGCGLFGK	GPLDKEAIE	GNTITAWNR	GMVIFFMSP
GNGCGLFGK	GNGCGLFGK	GLSSRKRRS	GPSRGVQGF	GPSRGVQGF	GMAALPRLI	GNTITAWNR	GPSRGVQGF	GPAYSAHCI	GMYHCHSGS
GNTITAWNR	GNTITAWNR	GLTQPFLGL	GPVSSHNHI	GPVSSHNHI	GMVIFFMSP	GPAYSAHCI	GPVSSHNHI	GPLDKEAIE	GNGCGLFGK
GPAYSAHCI	GPAYSAHCI	GLWLHQAFF	GRRGAAEVL	GRRGAAEVL	GMYHCHSGS	GPLDKEAIE	GRAYLPFVP	GPSRGVQGF	GPAYSAHCI
GPLDKEAIE	GPLDKEAIE	GMVIFFMSP	GRRVLVYSC	GRRVLVYSC	GNGCGLFGK	GPSRGVQGF	GRRGAAEVL	GPVSSHNHI	GPLDKEAIE
GPSRGVQGF	GPSRGVQGF	GMYHCHSGS	GRTTWSIHG	GRTTWSIHG	GNTITAWNR	GPVSSHNHI	GRRVLVYSC	GRAYLPFVP	GPSRGVQGF
GPVSSHNHI	GRAYLPFVP	GNGCGLFGK	GSDGCWYPM	GSDGCWYPM	GPAYSAHCI	GRAYLPFVP	GRTTWSIHG	GRRGAAEVL	GPVSSHNHI
GRAYLPFVP	GRRGAAEVL	GNTITAWNR	GSGPYGALG	GSKPTEKGA	GPLDKEAIE	GRRGAAEVL	GSDGCWYPM	GRRVLVYSC	GRAYLPFVP
GRRGAAEVL	GRRVLVYSC	GPAYSAHCI	GSKPTEKGA	GSLAVVTDA	GPVSSHNHI	GRRVLVYSC	GSGPYGALG	GRTTWSIHG	GRRGAAEVL
GRRVLVYSC	GRTTWSIHG	GPLDKEAIE	GSLAVVTDA	GSPTFWMGS	GRAYLPFVP	GRTTWSIHG	GSKPTEKGA	GSDGCWYPM	GRRVLVYSC
GRTTWSIHG	GSDGCWYPM	GPSRGVQGF	GSPTFWMGS	GSQEVEFIG	GRRGAAEVL	GSDGCWYPM	GSLAVVTDA	GSGPYGALG	GRTTWSIHG
GSGPYGALG	GSGPYGALG	GPVSSHNHI	GSQEVEFIG	GSSIGKLFT	GRRVLVYSC	GSGPYGALG	GSQEVEFIG	GSKPTEKGA	GSDGCWYPM
GSKPTEKGA	GSKPTEKGA	GRAYLPFVP	GSSIGKLFT	GTKLDAVYL	GRTTWSIHG	GSKPTEKGA	GSSIGKLFT	GSLAVVTDA	GSGPYGALG
GSLAVVTDA	GSLAVVTDA	GRRGAAEVL	GTGNCTTNI	GTKTPVSPG	GSDGCWYPM	GSLAVVTDA	GTGNCTTNI	GSPTFWMGS	GSKPTEKGA
GSPTFWMGS	GSPTFWMGS	GRRVLVYSC	GTKLDAVYL	GTQYFHPSG	GSGPYGALG	GSPTFWMGS	GTKLDAVYL	GSQEVEFIG	GSLAVVTDA
GSQEVEFIG	GSQEVEFIG	GRTTWSIHG	GTKTPVSPG	GTQYRLPSG	GSKPTEKGA	GSQEVEFIG	GTKTPVSPG	GSSIGKLFT	GSPTFWMGS
GSSIGKLFT	GSSIGKLFT	GSDGCWYPM	GTQYFHPSG	GTSDEFPHS	GSLAVVTDA	GSSIGKLFT	GTSDEFPHS	GTGNCTTNI	GSQEVEFIG
GTGNCTTNI	GTGNCTTNI	GSGPYGALG	GTQYRLPSG	GVEGTKTPV	GSPTFWMGS	GTGNCTTNI	GTSVEESEM	GTKLDAVYL	GSSIGKLFT
GTKLDAVYL	GTKLDAVYL	GSKPTEKGA	GTSDEFPHS	GVKELILAV	GSQEVEFIG	GTKTPVSPG	GVEGIGLQY	GTKTPVSPG	GTKLDAVYL
GTKTPVSPG	GTKTPVSPG	GSLAVVTDA	GVEGIGLQY	GVKPTHISY	GSSIGKLFT	GTQYFHPSG	GVEGTKTPV	GTQYFHPSG	GTKTPVSPG
GTQYFHPSG	GTQYFHPSG	GSPTFWMGS	GVHGGTWVS	GVLSVHSLH	GTGNCTTNI	GTQYRLPSG	GVHGGTWVS	GTQYRLPSG	GTQYFHPSG
GTQYRLPSG	GTQYRLPSG	GSQEVEFIG	GVKELILAV	GVPKSLNYS	GTKLDAVYL	GTSDEFPHS	GVKELILAV	GTSDEFPHS	GTQYRLPSG
GTSDEFPHS	GTSDEFPHS	GSSIGKLFT	GVKPTHISY	GVQGFIFFF	GTKTPVSPG	GTSVEESEM	GVKPTHISY	GTSVEESEM	GTSDEFPHS
GTSVEESEM	GTSVEESEM	GTGNCTTNI	GVLSVHSLH	GVVLLGAML	GTQYFHPSG	GVEGIGLQY	GVLSVHSLH	GVEGIGLQY	GTSVEESEM
GVEGIGLQY	GVEGIGLQY	GTKLDAVYL	GVPKSLNYS	GWGNGCGLF	GTQYRLPSG	GVEGTKTPV	GVPKSLNYS	GVEGTKTPV	GVEGIGLQY
GVEGTKTPV	GVHGGTWVS	GTKTPVSPG	GVQGFIFFF	GWHRAEILG	GTSDEFPHS	GVHGGTWVS	GVQGFIFFF	GVHGGTWVS	GVEGTKTPV
GVHGGTWVS	GVKELILAV	GTQYFHPSG	GVVLLGAML	GWLFHVRGA	GTSVEESEM	GVKELILAV	GVVLLGAML	GVKELILAV	GVHGGTWVS
GVKELILAV	GVKPTHISY	GTQYRLPSG	GWGNGCGLF	GWNDWENVP	GVEGIGLQY	GVKPTHISY	GWGNGCGLF	GVKPTHISY	GVKELILAV
GVKPTHISY	GVLSVHSLH	GTSDEFPHS	GWLFHVRGA	HAFTLESVE	GVEGTKTPV	GVLSVHSLH	GWHRAEILG	GVLSVHSLH	GVLSVHSLH
GVLSVHSLH	GVPKSLNYS	GVEGIGLQY	GWNDWENVP	HALGDLFQS	GVHGGTWVS	GVPKSLNYS	GWLFHVRGA	GVPKSLNYS	GVPKSLNYS
GVPKSLNYS	GVQGFIFFF	GVEGTKTPV	HAFTLESVE	HARLRDSGR	GVKELILAV	GVQGFIFFF	GWNDWENVP	GVQGFIFFF	GVQGFIFFF
GVQGFIFFF	GVVLLGAML	GVHGGTWVS	HALGDLFQS	HCHSGSKPT	GVKPTHISY	GWGNGCGLF	HAFTLESVE	GVVLLGAML	GVVLLGAML
GVVLLGAML	GWGNGCGLF	GVKELILAV	HARLRDSGR	HDVLTVQFL	GVLSVHSLH	GWHRAEILG	HALGDLFQS	GWGNGCGLF	GWHRAEILG
GWGNGCGLF	GWHRAEILG	GVKPTHISY	HDVLTVQFL	HENHGLKTR	GVPKSLNYS	GWLFHVRGA	HARLRDSGR	GWHRAEILG	GWLFHVRGA
GWHRAEILG	HAFTLESVE	GVLSVHSLH	HENHGLKTR	HGSDGCWYP	GVQGFIFFF	GWNDWENVP	HCHSGSKPT	GWLFHVRGA	GWNDWENVP
GWLFHVRGA	HALGDLFQS	GVPKSLNYS	HGSDGCWYP	HGSPTFWMG	GWGNGCGLF	HAFTLESVE	HDVLTVQFL	GWNDWENVP	HAFTLESVE
GWNDWENVP	HARLRDSGR	GVQGFIFFF	HGSPTFWMG	HIAGSLAVV	GWHRAEILG	HALGDLFQS	HENHGLKTR	HAFTLESVE	HALGDLFQS
HAFTLESVE	HCHSGSKPT	GVVLLGAML	HIAGSLAVV	HISYIMLIF	GWLFHVRGA	HARLRDSGR	HGSDGCWYP	HALGDLFQS	HARLRDSGR
HALGDLFQS	HDVLTVQFL	GWGNGCGLF	HISYIMLIF	HIWSLTMNQ	GWNDWENVP	HCHSGSKPT	HGSPTFWMG	HARLRDSGR	HCHSGSKPT
HARLRDSGR	HENHGLKTR	GWHRAEILG	HISYVMLIF	HKEGSSIGK	HAFTLESVE	HDVLTVQFL	HIAGSLAVV	HCHSGSKPT	HDVLTVQFL
HCHSGSKPT	HGSDGCWYP	GWLFHVRGA	HIWSLTMNQ	HKEVQANAS	HALGDLFQS	HENHGLKTR	HISYIMLIF	HDVLTVQFL	HENHGLKTR
HENHGLKTR	HGSPTFWMG	GWNDWENVP	HKEGSSIGK	HLAEENEGD	HARLRDSGR	HGSDGCWYP	HISYVMLIF	HENHGLKTR	HGSPTFWMG
HGSDGCWYP	HIAGSLAVV	HAFTLESVE	HKEVQANAS	HLCGSHLVE	HCHSGSKPT	HGSPTFWMG	HIWSLTMNQ	HGSDGCWYP	HIAGSLAVV
HIAGSLAVV	HISYIMLIF	HALGDLFQS	HLAEENEGD	HLLIDLTSF	HDVLTVQFL	HIAGSLAVV	HKEGSSIGK	HGSPTFWMG	HISYIMLIF
HISYIMLIF	HISYVMLIF	HARLRDSGR	HLCGSHLVE	HLMIKMHIL	HENHGLKTR	HISYIMLIF	HKEVQANAS	HIAGSLAVV	HISYVMLIF
HISYVMLIF	HIWSLTMNQ	HCHSGSKPT	HLLIDLTSF	HLVEALYLV	HGSDGCWYP	HISYVMLIF	HLAEENEGD	HISYIMLIF	HKEGSSIGK
HIWSLTMNQ	HKEGSSIGK	HDVLTVQFL	HLMIKMHIL	HNHKEVQAN	HGSPTFWMG	HIWSLTMNQ	HLCGSHLVE	HISYVMLIF	HKEVQANAS
HKEGSSIGK	HKEVQANAS	HGSDGCWYP	HLVEALYLV	HNRLAAALK	HIAGSLAVV	HKEGSSIGK	HLMIKMHIL	HIWSLTMNQ	HLAEENEGD
HKEVQANAS	HLAEENEGD	HGSPTFWMG	HNHKEVQAN	HPSGKSPVF	HISYIMLIF	HKEVQANAS	HLVEALYLV	HKEGSSIGK	HLCGSHLVE
HLAEENEGD	HLCGSHLVE	HIAGSLAVV	HNRLAAALK	HQAFFSPWT	HISYVMLIF	HLAEENEGD	HNHKEVQAN	HKEVQANAS	HLLIDLTSF
HLCGSHLVE	HLLIDLTSF	HISYIMLIF	HPSGKSPVF	HQCVKKQCP	HIWSLTMNQ	HLCGSHLVE	HNRLAAALK	HLAEENEGD	HLMIKMHIL
HLLIDLTSF	HLMIKMHIL	HISYVMLIF	HQAFFSPWT	HQRCLGHNH	HKEGSSIGK	HLLIDLTSF	HPSGKSPVF	HLCGSHLVE	HLVEALYLV
HLMIKMHIL	HLVEALYLV	HIWSLTMNQ	HQCVKKQCP	HRAEILGAL	HKEVQANAS	HLMIKMHIL	HQAFFSPWT	HLLIDLTSF	HNHKEVQAN
HLVEALYLV	HNHKEVQAN	HKEGSSIGK	HQRCLGHNH	HSGSKPTEK	HLAEENEGD	HLVEALYLV	HQCVKKQCP	HLMIKMHIL	HNRLAAALK
HNHKEVQAN	HNRLAAALK	HKEVQANAS	HRAEILGAL	HSLHIWSLT	HLCGSHLVE	HNHKEVQAN	HQRCLGHNH	HLVEALYLV	HPSGKSPVF
HNRLAAALK	HPSGKSPVF	HLAEENEGD	HSGSKPTEK	HSLTIQMES	HLLIDLTSF	HNRLAAALK	HRAEILGAL	HNHKEVQAN	HQAFFSPWT
HPSGKSPVF	HQAFFSPWT	HLCGSHLVE	HSLHIWSLT	HTIGTSVEE	HLMIKMHIL	HQAFFSPWT	HSGSKPTEK	HNRLAAALK	HQCVKKQCP
HQCVKKQCP	HQCVKKQCP	HLLIDLTSF	HSLTIQMES	HTLWLREHN	HLVEALYLV	HQCVKKQCP	HSLTIQMES	HQAFFSPWT	HQRCLGHNH
HQRCLGHNH	HQRCLGHNH	HLVEALYLV	HTIGTSVEE	HVATAASRD	HNHKEVQAN	HQRCLGHNH	HTIGTSVEE	HQCVKKQCP	HRAEILGAL
HRAEILGAL	HRAEILGAL	HNHKEVQAN	HTLWLREHN	HVGAKQENW	HNRLAAALK	HRAEILGAL	HTLWLREHN	HQRCLGHNH	HSGSKPTEK
HSGSKPTEK	HSGSKPTEK	HNRLAAALK	HVATAASRD	HWSADAVYQ	HPSGKSPVF	HSGSKPTEK	HVATAASRD	HRAEILGAL	HSLHIWSLT
HSLHIWSLT	HSLHIWSLT	HPSGKSPVF	HVGAKQENW	IADPICTFI	HQAFFSPWT	HSLHIWSLT	HVGAKQENW	HSGSKPTEK	HSLTIQMES
HSLTIQMES	HSLTIQMES	HQAFFSPWT	HWSADAVYQ	IAEVVGGHI	HQCVKKQCP	HSLTIQMES	HWSADAVYQ	HSLHIWSLT	HTIGTSVEE
HTIGTSVEE	HTIGTSVEE	HQCVKKQCP	IADPICTFI	IAFTSEHSH	HRAEILGAL	HTIGTSVEE	IADPICTFI	HSLTIQMES	HTLWLREHN
HTLWLREHN	HTLWLREHN	HQRCLGHNH	IAEVVGGHI	IAGSLAVVT	HSGSKPTEK	HTLWLREHN	IAEVVGGHI	HTIGTSVEE	HVATAASRD
HVATAASRD	HVATAASRD	HSGSKPTEK	IAFTSEHSH	IARFKMFPE	HSLHIWSLT	HVATAASRD	IAFTSEHSH	HTLWLREHN	HVGAKQENW
HVGAKQENW	HVGAKQENW	HSLHIWSLT	IAGSLAVVT	ICFIFMIAE	HTIGTSVEE	HVGAKQENW	IAGSLAVVT	HVATAASRD	IAEVVGGHI
HWSADAVYQ	HWSADAVYQ	HSLTIQMES	IANMSGCLP	ICSLYQLEN	HTLWLREHN	HWSADAVYQ	IANMSGCLP	HVGAKQENW	IAFTSEHSH
IADPICTFI	IADPICTFI	HTIGTSVEE	IARFKMFPE	ICTFIFSIL	HVATAASRD	IADPICTFI	IARFKMFPE	HWSADAVYQ	IAGSLAVVT
IAEVVGGHI	IAEVVGGHI	HTLWLREHN	ICFIFMIAE	IDLPTHENH	HVGAKQENW	IAFTSEHSH	ICFIFMIAE	IADPICTFI	IANMSGCLP
IAFTSEHSH	IANMSGCLP	HVATAASRD	ICSLYQLEN	IDLTSFLLS	HWSADAVYQ	IAGSLAVVT	ICSLYQLEN	IAEVVGGHI	ICFIFMIAE
IAGSLAVVT	ICFIFMIAE	HVGAKQENW	ICTFIFSIL	IEGVHGGTW	IADPICTFI	IANMSGCLP	ICTFIFSIL	IAFTSEHSH	ICSLYQLEN
ICFIFMIAE	ICSLYQLEN	HWSADAVYQ	IDLPTHENH	IFDLVHSYN	IAEVVGGHI	IARFKMFPE	IDLPTHENH	IAGSLAVVT	ICTFIFSIL
ICSLYQLEN	ICTFIFSIL	IADPICTFI	IDLTSFLLS	IFMIAEVVG	IAFTSEHSH	ICFIFMIAE	IDLTSFLLS	IANMSGCLP	IDLPTHENH
IDLPTHENH	IDLPTHENH	IAEVVGGHI	IEGVHGGTW	IFNTGLKMF	IANMSGCLP	ICSLYQLEN	IEGVHGGTW	IARFKMFPE	IDLTSFLLS
IDLTSFLLS	IDLTSFLLS	IAGSLAVVT	IFDLVHSYN	IFSILVLAS	IARFKMFPE	ICTFIFSIL	IFDLVHSYN	ICFIFMIAE	IEGVHGGTW
IEGVHGGTW	IEGVHGGTW	IANMSGCLP	IFFFLFNIK	IGCAMLHWS	ICFIFMIAE	IDLPTHENH	IFFFLFNIK	ICSLYQLEN	IFDLVHSYN
IFDLVHSYN	IFDLVHSYN	IARFKMFPE	IFFMSPKGK	IGESSSSSV	ICSLYQLEN	IDLTSFLLS	IFFMSPKGK	ICTFIFSIL	IFFFLFNIK
IFFFLFNIK	IFFFLFNIK	ICSLYQLEN	IFMIAEVVG	IGGPVSSHN	IDLPTHENH	IEGVHGGTW	IFNTGLKMF	IDLPTHENH	IFFMSPKGK
IFFMSPKGK	IFFMSPKGK	ICTFIFSIL	IFSILVLAS	IGTSVEESE	IEGVHGGTW	IFFFLFNIK	IFSILVLAS	IDLTSFLLS	IFMIAEVVG
IFMIAEVVG	IFMIAEVVG	IDLPTHENH	IGCAMLHWS	IHGKGEWMT	IFDLVHSYN	IFFMSPKGK	IGCAMLHWS	IEGVHGGTW	IFNTGLKMF
IFNTGLKMF	IFNTGLKMF	IDLTSFLLS	IGESSSSSV	IIANMSGCL	IFFFLFNIK	IFMIAEVVG	IGESSSSSV	IFNTGLKMF	IFSILVLAS
IFSILVLAS	IFSILVLAS	IEGVHGGTW	IGGPVSSHN	IIVSSCAVA	IFFMSPKGK	IFNTGLKMF	IGGPVSSHN	IGCAMLHWS	IGCAMLHWS
IGCAMLHWS	IGCAMLHWS	IFDLVHSYN	IGTSVEESE	IIYFKPEYK	IFMIAEVVG	IFSILVLAS	IGTSVEESE	IGESSSSSV	IGESSSSSV
IGGPVSSHN	IGESSSSSV	IFFFLFNIK	IHGKGEWMT	IKQKTKQIG	IFNTGLKMF	IGCAMLHWS	IHGKGEWMT	IGGPVSSHN	IGGPVSSHN
IGTSVEESE	IGGPVSSHN	IFFMSPKGK	IIVSSCAVA	ILAVDGVLS	IFSILVLAS	IGESSSSSV	IIANMSGCL	IGTSVEESE	IGTSVEESE
IHGKGEWMT	IGTSVEESE	IFMIAEVVG	IKQKTKQIG	ILKDFSILL	IGCAMLHWS	IGGPVSSHN	IIVSSCAVA	IHGKGEWMT	IHGKGEWMT
IIANMSGCL	IHGKGEWMT	IFNTGLKMF	ILCIWVVTG	ILLMEGVPK	IGESSSSSV	IGTSVEESE	IIYFKPEYK	IIANMSGCL	IIVSSCAVA
IIVSSCAVA	IIANMSGCL	IFSILVLAS	ILGALLSIL	ILLQYVVKS	IHGKGEWMT	IHGKGEWMT	IKQKTKQIG	IIVSSCAVA	IIYFKPEYK
IIYFKPEYK	IIVSSCAVA	IGCAMLHWS	ILKDFSILL	ILVLASTIT	IIANMSGCL	IIANMSGCL	ILAVDGVLS	IIYFKPEYK	IKQKTKQIG
IKQKTKQIG	IIYFKPEYK	IGGPVSSHN	ILLMEGVPK	IMGAVLIWV	IIVSSCAVA	IIVSSCAVA	ILCIWVVTG	ILAVDGVLS	ILAVDGVLS
ILAVDGVLS	IKQKTKQIG	IGTSVEESE	ILLQYVVKS	IMLIFFVLM	IIYFKPEYK	IIYFKPEYK	ILGALLSIL	ILCIWVVTG	ILCIWVVTG
ILCIWVVTG	ILAVDGVLS	IHGKGEWMT	ILSAHVATA	INAYNMVIR	IKQKTKQIG	IKQKTKQIG	ILKDFSILL	ILGALLSIL	ILGALLSIL
ILGALLSIL	ILCIWVVTG	IIANMSGCL	ILVLASTIT	INNAYNMSI	ILAVDGVLS	ILAVDGVLS	ILLMEGVPK	ILKDFSILL	ILKDFSILL
ILKDFSILL	ILGALLSIL	IIVSSCAVA	IMGAVLIWV	IQMESPVDQ	ILCIWVVTG	ILCIWVVTG	ILLQYVVKS	ILLMEGVPK	ILLMEGVPK
ILLMEGVPK	ILKDFSILL	IKQKTKQIG	IMLIFFVLM	ISALIIYFK	ILGALLSIL	ILGALLSIL	ILSAHVATA	ILLQYVVKS	ILLQYVVKS
ILLQYVVKS	ILLMEGVPK	ILAVDGVLS	INAYNMVIR	ISMLQTVMM	ILKDFSILL	ILKDFSILL	ILVLASTIT	ILSAHVATA	ILSAHVATA
ILSAHVATA	ILSAHVATA	ILCIWVVTG	INNAYNMSI	ISQHQCVKK	ILLMEGVPK	ILLMEGVPK	IMGAVLIWV	ILVLASTIT	ILVLASTIT
ILVLASTIT	ILVLASTIT	ILGALLSIL	IQATVMIIV	ISVLISALI	ILLQYVVKS	ILLQYVVKS	IMLIFFVLM	IMGAVLIWV	IMLIFFVLM
IMLIFFVLM	IMGAVLIWV	ILKDFSILL	IQMESPVDQ	ISYIMLIFF	ILSAHVATA	ILSAHVATA	INAYNMVIR	IMLIFFVLM	INAYNMVIR
INAYNMVIR	IMLIFFVLM	ILLQYVVKS	ISALIIYFK	ISYVMLIFF	ILVLASTIT	ILVLASTIT	INNAYNMSI	INAYNMVIR	IQMESPVDQ
INNAYNMSI	INAYNMVIR	ILSAHVATA	ISMLQTVMM	ITAWNRAAK	IMGAVLIWV	IMGAVLIWV	IQATVMIIV	INNAYNMSI	ISALIIYFK
IQATVMIIV	INNAYNMSI	ILVLASTIT	ISQHQCVKK	ITILKDFSI	IMLIFFVLM	IMLIFFVLM	IQMESPVDQ	IQATVMIIV	ISMLQTVMM
IQMESPVDQ	IQATVMIIV	IMGAVLIWV	ISVLISALI	ITKVIMGAV	INAYNMVIR	INAYNMVIR	ISMLQTVMM	IQMESPVDQ	ISQHQCVKK
ISMLQTVMM	IQMESPVDQ	IMLIFFVLM	ISYIMLIFF	IVEQCCTSI	INNAYNMSI	INNAYNMSI	ISQHQCVKK	ISALIIYFK	ISVLISALI
ISQHQCVKK	ISALIIYFK	INAYNMVIR	ISYVMLIFF	IVLTVVLHQ	IQATVMIIV	IQATVMIIV	ISVLISALI	ISMLQTVMM	ISYVMLIFF
ISVLISALI	ISQHQCVKK	INNAYNMSI	ITAWNRAAK	IVSSCAVAA	IQMESPVDQ	IQMESPVDQ	ISYIMLIFF	ISQHQCVKK	ITAWNRAAK
ISYIMLIFF	ISVLISALI	IQATVMIIV	ITILKDFSI	IWSLTMNQV	ISALIIYFK	ISALIIYFK	ISYVMLIFF	ISVLISALI	ITILKDFSI
ISYVMLIFF	ISYIMLIFF	IQMESPVDQ	ITKVIMGAV	IWVVTGVLV	ISQHQCVKK	ISMLQTVMM	ITAWNRAAK	ISYIMLIFF	ITKVIMGAV
ITAWNRAAK	ISYVMLIFF	ISALIIYFK	IVEQCCTSI	IYDMNHLMI	ISVLISALI	ISQHQCVKK	ITILKDFSI	ISYVMLIFF	IVEQCCTSI
ITILKDFSI	ITAWNRAAK	ISMLQTVMM	IVLTVVLHQ	IYFKPEYKI	ISYIMLIFF	ISVLISALI	ITKVIMGAV	ITAWNRAAK	IVLTVVLHQ
ITKVIMGAV	ITILKDFSI	ISQHQCVKK	IWSLTMNQV	KAAKMHAFT	ISYVMLIFF	ISYIMLIFF	IVEQCCTSI	ITILKDFSI	IVSSCAVAA
IVEQCCTSI	ITKVIMGAV	ISVLISALI	IWVVTGVLV	KCRAPGGAK	ITAWNRAAK	ISYVMLIFF	IVLTVVLHQ	ITKVIMGAV	IWSLTMNQV
IVLTVVLHQ	IVEQCCTSI	ISYIMLIFF	IYDMNHLMI	KDNQVAYLI	ITILKDFSI	ITAWNRAAK	IVSSCAVAA	IVLTVVLHQ	IYDMNHLMI
IVSSCAVAA	IVLTVVLHQ	ISYVMLIFF	IYFKPEYKI	KDQCPRERP	ITKVIMGAV	ITKVIMGAV	IWVVTGVLV	IVSSCAVAA	IYFKPEYKI
IWSLTMNQV	IVSSCAVAA	ITAWNRAAK	KAAKMHAFT	KEKGMAALP	IVEQCCTSI	IVEQCCTSI	IYDMNHLMI	IWSLTMNQV	KAAKMHAFT
IWVVTGVLV	IWSLTMNQV	ITILKDFSI	KCRAPGGAK	KELILAVDG	IVLTVVLHQ	IVLTVVLHQ	IYFKPEYKI	IWVVTGVLV	KDFSILLME
IYDMNHLMI	IYDMNHLMI	ITKVIMGAV	KDFSILLME	KELLWGKPE	IVSSCAVAA	IVSSCAVAA	KAAKMHAFT	IYDMNHLMI	KDNQVAYLI
IYFKPEYKI	IYFKPEYKI	IVEQCCTSI	KDNQVAYLI	KEVQANASV	IWSLTMNQV	IWSLTMNQV	KCRAPGGAK	IYFKPEYKI	KEGSSIGKL
KAAKMHAFT	KAAKMHAFT	IVLTVVLHQ	KDQCPRERP	KFAEGRRGA	IWVVTGVLV	IWVVTGVLV	KDFSILLME	KAAKMHAFT	KEKGMAALP
KCRAPGGAK	KCRAPGGAK	IVSSCAVAA	KEGSSIGKL	KFDALSGSQ	IYDMNHLMI	IYDMNHLMI	KDNQVAYLI	KCRAPGGAK	KELILAVDG
KDFSILLME	KDFSILLME	IWVVTGVLV	KEKGMAALP	KGAFSFKRE	IYFKPEYKI	IYFKPEYKI	KDQCPRERP	KDFSILLME	KELLWGKPE
KDNQVAYLI	KDNQVAYLI	IYDMNHLMI	KELILAVDG	KGANEYAYA	KAAKMHAFT	KAAKMHAFT	KEGSSIGKL	KDQCPRERP	KEVQANASV
KDQCPRERP	KDQCPRERP	IYFKPEYKI	KELLWGKPE	KGMAALPRL	KCRAPGGAK	KCRAPGGAK	KELILAVDG	KEGSSIGKL	KFAEGRRGA
KEGSSIGKL	KEKGMAALP	KCRAPGGAK	KEVQANASV	KGPLDKEAI	KDFSILLME	KDFSILLME	KELLWGKPE	KEKGMAALP	KFDALSGSQ
KEKGMAALP	KELILAVDG	KDFSILLME	KFDALSGSQ	KGTRSRKRE	KDNQVAYLI	KDNQVAYLI	KEVQANASV	KELLWGKPE	KGAFSFKRE
KELILAVDG	KELLWGKPE	KDNQVAYLI	KGAFSFKRE	KGTTGFEAH	KDQCPRERP	KDQCPRERP	KFAEGRRGA	KEVQANASV	KGEWMTTED
KELLWGKPE	KFAEGRRGA	KDQCPRERP	KGANEYAYA	KIADPICTF	KEGSSIGKL	KEGSSIGKL	KFDALSGSQ	KFDALSGSQ	KGMAALPRL
KEVQANASV	KFDALSGSQ	KEGSSIGKL	KGEWMTTED	KIGESSSSS	KEKGMAALP	KEKGMAALP	KGAFSFKRE	KGAFSFKRE	KGPLDKEAI
KFAEGRRGA	KGAFSFKRE	KEKGMAALP	KGMAALPRL	KIKQKTKQI	KEVQANASV	KELILAVDG	KGANEYAYA	KGANEYAYA	KGTRSRKRE
KFDALSGSQ	KGANEYAYA	KELILAVDG	KGPLDKEAI	KITKVIMGA	KFAEGRRGA	KELLWGKPE	KGEWMTTED	KGEWMTTED	KIADPICTF
KGAFSFKRE	KGEWMTTED	KELLWGKPE	KGTRSRKRE	KKDNQVAYL	KFDALSGSQ	KEVQANASV	KGMAALPRL	KGMAALPRL	KIGESSSSS
KGANEYAYA	KGMAALPRL	KEVQANASV	KGTTGFEAH	KKIGESSSS	KGAFSFKRE	KFAEGRRGA	KGPLDKEAI	KGPLDKEAI	KIKQKTKQI
KGEWMTTED	KGPLDKEAI	KFAEGRRGA	KIADPICTF	KKITKVIMG	KGEWMTTED	KFDALSGSQ	KGTRSRKRE	KGTRSRKRE	KITKVIMGA
KGPLDKEAI	KGTRSRKRE	KFDALSGSQ	KIGESSSSS	KKKKLALYL	KGMAALPRL	KGAFSFKRE	KGTTGFEAH	KGTTGFEAH	KKDNQVAYL
KGTRSRKRE	KGTTGFEAH	KGAFSFKRE	KIKQKTKQI	KKKLALYLL	KGPLDKEAI	KGEWMTTED	KIADPICTF	KIGESSSSS	KKIGESSSS
KGTTGFEAH	KIADPICTF	KGANEYAYA	KITKVIMGA	KKLALYLLL	KGTTGFEAH	KGMAALPRL	KIKQKTKQI	KIKQKTKQI	KKKKLALYL
KIADPICTF	KIGESSSSS	KGEWMTTED	KKDNQVAYL	KKLVGGVVL	KIADPICTF	KGPLDKEAI	KITKVIMGA	KKDNQVAYL	KKKLALYLL
KIGESSSSS	KIKQKTKQI	KGMAALPRL	KKIGESSSS	KKPFALLLV	KIGESSSSS	KGTRSRKRE	KKIGESSSS	KKIGESSSS	KKLALYLLL
KIKQKTKQI	KITKVIMGA	KGPLDKEAI	KKITKVIMG	KKSAHGSPT	KIKQKTKQI	KGTTGFEAH	KKITKVIMG	KKITKVIMG	KKLVGGVVL
KITKVIMGA	KKDNQVAYL	KGTRSRKRE	KKKLALYLL	KKTHISYIM	KKDNQVAYL	KIADPICTF	KKKKLALYL	KKKLALYLL	KKPFALLLV
KKIGESSSS	KKIGESSSS	KGTTGFEAH	KKLALYLLL	KKVQNLCGD	KKIGESSSS	KIGESSSSS	KKKLALYLL	KKLALYLLL	KKTHISYIM
KKKKLALYL	KKITKVIMG	KIADPICTF	KKPFALLLV	KKVQNLTGD	KKITKVIMG	KITKVIMGA	KKLALYLLL	KKPFALLLV	KKVQNLCGD
KKPFALLLV	KKKKLALYL	KIGESSSSS	KKSAHGSPT	KKWKYLNAV	KKKKLALYL	KKDNQVAYL	KKLVGGVVL	KKSAHGSPT	KKVQNLTGD
KKSAHGSPT	KKKLALYLL	KITKVIMGA	KKTHISYIM	KLALYLLLA	KKKLALYLL	KKITKVIMG	KKPFALLLV	KKTHISYIM	KKWKYLNAV
KKTHISYIM	KKLALYLLL	KKDNQVAYL	KKVQNLCGD	KLCSASAIC	KKLALYLLL	KKKKLALYL	KKSAHGSPT	KKVQNLCGD	KLALYLLLA
KKVQNLCGD	KKLVGGVVL	KKITKVIMG	KKVQNLTGD	KLDAVYLNK	KKLVGGVVL	KKKLALYLL	KKTHISYIM	KKVQNLTGD	KLCSASAIC
KKVQNLTGD	KKPFALLLV	KKKKLALYL	KKWKYLNAV	KLSGVERAN	KKPFALLLV	KKLALYLLL	KKVQNLTGD	KKWKYLNAV	KLDAVYLNK
KKWKYLNAV	KKTHISYIM	KKKLALYLL	KLALYLLLA	KLVGGVVLL	KKTHISYIM	KKLVGGVVL	KKWKYLNAV	KLALYLLLA	KLSGVERAN
KLALYLLLA	KKVQNLCGD	KKLALYLLL	KLCSASAIC	KMFPDLTKV	KKVQNLCGD	KKPFALLLV	KLALYLLLA	KLCSASAIC	KLVGGVVLL
KLCSASAIC	KKWKYLNAV	KKLVGGVVL	KLDAVYLNK	KMFPEVKEK	KKVQNLTGD	KKSAHGSPT	KLDAVYLNK	KLDAVYLNK	KMFPDLTKV
KLDAVYLNK	KLCSASAIC	KKPFALLLV	KLSGVERAN	KMHAFTLES	KKWKYLNAV	KKTHISYIM	KLVGGVVLL	KLSGVERAN	KMFPEVKEK
KLSGVERAN	KLDAVYLNK	KKSAHGSPT	KLVGGVVLL	KNESKYSNT	KLALYLLLA	KKVQNLTGD	KMFPDLTKV	KLVGGVVLL	KMHAFTLES
KLVGGVVLL	KLSGVERAN	KKTHISYIM	KMFPEVKEK	KNKTNWKQT	KLCSASAIC	KKWKYLNAV	KMFPEVKEK	KMFPDLTKV	KNESKYSNT
KMFPDLTKV	KMFPDLTKV	KKVQNLCGD	KMHAFTLES	KNVVNVQTK	KLSGVERAN	KLALYLLLA	KMHAFTLES	KMHAFTLES	KNKTNWKQT
KMFPEVKEK	KMFPEVKEK	KKVQNLTGD	KNESKYSNT	KPEESRVSS	KMFPDLTKV	KLCSASAIC	KNESKYSNT	KNESKYSNT	KNVVNVQTK
KMHAFTLES	KMHAFTLES	KKWKYLNAV	KNKTNWKQT	KPEYKIADP	KMFPEVKEK	KLDAVYLNK	KNKTNWKQT	KNKTNWKQT	KPEESRVSS
KNKTNWKQT	KNESKYSNT	KLALYLLLA	KNVVNVQTK	KPFALLLVL	KMHAFTLES	KLSGVERAN	KNVVNVQTK	KNVVNVQTK	KPEYKIADP
KNVVNVQTK	KNKTNWKQT	KLCSASAIC	KPEESRVSS	KPTEKGANE	KNESKYSNT	KLVGGVVLL	KPEESRVSS	KPEESRVSS	KPFALLLVL
KPEYKIADP	KNVVNVQTK	KLDAVYLNK	KPEYKIADP	KPTHISYIM	KNKTNWKQT	KMFPDLTKV	KPEYKIADP	KPEYKIADP	KPTEKGANE
KPFALLLVL	KPEESRVSS	KLSGVERAN	KPFALLLVL	KPVNKDQCP	KNVVNVQTK	KMFPEVKEK	KPFALLLVL	KPFALLLVL	KPTHISYIM
KPTEKGANE	KPEYKIADP	KLVGGVVLL	KPTEKGANE	KQENWNTDI	KPEESRVSS	KMHAFTLES	KPTEKGANE	KPTHISYIM	KPVNKDQCP
KPTHISYIM	KPFALLLVL	KMFPDLTKV	KPTHISYIM	KQKTKQIGN	KPEYKIADP	KNESKYSNT	KPVNKDQCP	KPVNKDQCP	KQKTKQIGN
KPVNKDQCP	KPTEKGANE	KMFPEVKEK	KPVNKDQCP	KRLTFGWHR	KPFALLLVL	KNKTNWKQT	KQENWNTDI	KQENWNTDI	KRLTFGWHR
KQENWNTDI	KPVNKDQCP	KMHAFTLES	KQENWNTDI	KRRSHDVLT	KPTEKGANE	KNVVNVQTK	KQKTKQIGN	KQKTKQIGN	KRRSHDVLT
KQKTKQIGN	KQKTKQIGN	KNESKYSNT	KQKTKQIGN	KRTYSDRGW	KPTHISYIM	KPEESRVSS	KRLTFGWHR	KRLTFGWHR	KRTYSDRGW
KRLTFGWHR	KRLTFGWHR	KNKTNWKQT	KRLTFGWHR	KSAHGSPTF	KPVNKDQCP	KPEYKIADP	KRRSHDVLT	KRRSHDVLT	KSAHGSPTF
KRRSHDVLT	KRRSHDVLT	KNVVNVQTK	KRRSHDVLT	KSFTMHSLT	KQENWNTDI	KPFALLLVL	KRTYSDRGW	KRTYSDRGW	KSFTMHSLT
KRTYSDRGW	KRTYSDRGW	KPEESRVSS	KRTYSDRGW	KSLNYSGVK	KQKTKQIGN	KPTHISYIM	KSAHGSPTF	KSAHGSPTF	KSTRSTTDS
KSFTMHSLT	KSAHGSPTF	KPEYKIADP	KSAHGSPTF	KSTRSTTDS	KRRSHDVLT	KPVNKDQCP	KSFTMHSLT	KSFTMHSLT	KTANEAVQD
KSLNYSGVK	KSFTMHSLT	KPFALLLVL	KSFTMHSLT	KTANEAVQD	KRTYSDRGW	KQENWNTDI	KSLNYSGVK	KSLNYSGVK	KTFSVGTGN
KSTRSTTDS	KSLNYSGVK	KPTHISYIM	KSLNYSGVK	KTFSVGTGN	KSAHGSPTF	KQKTKQIGN	KSTRSTTDS	KSTRSTTDS	KTHISYIML
KTANEAVQD	KSTRSTTDS	KPVNKDQCP	KSTRSTTDS	KTHISYIML	KSFTMHSLT	KRLTFGWHR	KTANEAVQD	KTANEAVQD	KTKNKTNWK
KTFSVGTGN	KTANEAVQD	KQENWNTDI	KTANEAVQD	KTKNKTNWK	KSLNYSGVK	KRRSHDVLT	KTFSVGTGN	KTFSVGTGN	KTKQIGNRP
KTHISYIML	KTFSVGTGN	KQKTKQIGN	KTFSVGTGN	KTKQIGNRP	KSTRSTTDS	KSAHGSPTF	KTKNKTNWK	KTHISYIML	KTNWKQTWT
KTKNKTNWK	KTHISYIML	KRLTFGWHR	KTHISYIML	KTNWKQTWT	KTANEAVQD	KSFTMHSLT	KTKQIGNRP	KTKNKTNWK	KVIMGAVLI
KTKQIGNRP	KTKNKTNWK	KRRSHDVLT	KTKNKTNWK	KTPVSPGEM	KTFSVGTGN	KSTRSTTDS	KTNWKQTWT	KTKQIGNRP	KVQNLTGDD
KTNWKQTWT	KTKQIGNRP	KRTYSDRGW	KTKQIGNRP	KVQNLCGDD	KTHISYIML	KTANEAVQD	KTPVSPGEM	KTNWKQTWT	KWKLCSASA
KVIMGAVLI	KTNWKQTWT	KSAHGSPTF	KTNWKQTWT	KVQNLTGDD	KTKNKTNWK	KTFSVGTGN	KVIMGAVLI	KTPVSPGEM	KWKYLNAVS
KVQNLCGDD	KTPVSPGEM	KSFTMHSLT	KTPVSPGEM	KWKLCSASA	KTKQIGNRP	KTHISYIML	KVQNLCGDD	KVIMGAVLI	KYLNAVSLC
KVQNLTGDD	KVIMGAVLI	KSTRSTTDS	KVIMGAVLI	KWKYLNAVS	KTPVSPGEM	KTKNKTNWK	KVQNLTGDD	KVQNLCGDD	KYSNTFINN
KWKLCSASA	KVQNLCGDD	KTFSVGTGN	KVQNLCGDD	KYLNAVSLC	KVIMGAVLI	KTNWKQTWT	KWKLCSASA	KVQNLTGDD	KYSNTFNIN
KWKYLNAVS	KVQNLTGDD	KTHISYIML	KVQNLTGDD	KYSNTFINN	KVQNLCGDD	KTPVSPGEM	KWKYLNAVS	KWKYLNAVS	LAEENEGDN
KYLNAVSLC	KWKLCSASA	KTKNKTNWK	KWKLCSASA	KYSNTFNIN	KVQNLTGDD	KVIMGAVLI	KYLNAVSLC	KYLNAVSLC	LAGWLFHVR
KYSNTFINN	KWKYLNAVS	KTKQIGNRP	KWKYLNAVS	LAEENEGDN	KWKLCSASA	KVQNLCGDD	KYSNTFINN	KYSNTFINN	LALYLLLAL
KYSNTFNIN	KYLNAVSLC	KTNWKQTWT	KYLNAVSLC	LAGWLFHVR	KWKYLNAVS	KVQNLTGDD	KYSNTFNIN	KYSNTFNIN	LASTITILK
LAEENEGDN	KYSNTFINN	KTPVSPGEM	KYSNTFINN	LALYLLLAL	KYLNAVSLC	KWKLCSASA	LAEENEGDN	LAEENEGDN	LAVDGVLSV
LAGWLFHVR	KYSNTFNIN	KVIMGAVLI	KYSNTFNIN	LASTITILK	KYSNTFINN	KWKYLNAVS	LAGWLFHVR	LAGWLFHVR	LAVVTDAAH
LALYLLLAL	LAEENEGDN	KWKLCSASA	LAEENEGDN	LAVDGVLSV	KYSNTFNIN	KYSNTFINN	LALYLLLAL	LALYLLLAL	LCGDDTADH
LASTITILK	LAGWLFHVR	KWKYLNAVS	LAGWLFHVR	LAVGPAYSA	LAEENEGDN	KYSNTFNIN	LASTITILK	LASTITILK	LCGIGCAML
LAVDGVLSV	LALYLLLAL	KYSNTFINN	LALYLLLAL	LAVVTDAAH	LAGWLFHVR	LAGWLFHVR	LAVDGVLSV	LAVDGVLSV	LCGSHLVEA
LAVGPAYSA	LASTITILK	KYSNTFNIN	LASTITILK	LCGDDTADH	LALYLLLAL	LALYLLLAL	LAVGPAYSA	LAVGPAYSA	LCIWVVTGV
LAVVTDAAH	LAVDGVLSV	LAEENEGDN	LAVDGVLSV	LCGIGCAML	LASTITILK	LASTITILK	LAVVTDAAH	LAVVTDAAH	LCSASAICF
LCGDDTADH	LAVGPAYSA	LAGWLFHVR	LAVGPAYSA	LCGSHLVEA	LAVGPAYSA	LAVDGVLSV	LCGDDTADH	LCGDDTADH	LDAVYLNKN
LCGIGCAML	LAVVTDAAH	LALYLLLAL	LAVVTDAAH	LCIWVVTGV	LAVVTDAAH	LAVGPAYSA	LCGIGCAML	LCGIGCAML	LDDEQEILN
LCGSHLVEA	LCGDDTADH	LASTITILK	LCGDDTADH	LDAVYLNKN	LCGDDTADH	LAVVTDAAH	LCGSHLVEA	LCGSHLVEA	LDKEAIEER
LCIWVVTGV	LCGIGCAML	LAVDGVLSV	LCGIGCAML	LDKEAIEER	LCGIGCAML	LCGDDTADH	LCIWVVTGV	LCIWVVTGV	LERTYLVND
LDAVYLNKN	LCGSHLVEA	LAVGPAYSA	LCGSHLVEA	LERTYLVND	LCGSHLVEA	LCGIGCAML	LCSASAICF	LCSASAICF	LESGGMYHC
LDDEQEILN	LCIWVVTGV	LAVVTDAAH	LCIWVVTGV	LESGGMYHC	LCIWVVTGV	LCGSHLVEA	LDAVYLNKN	LDAVYLNKN	LESVELQQK
LDKEAIEER	LCSASAICF	LCGIGCAML	LCSASAICF	LESVELQQK	LDAVYLNKN	LCIWVVTGV	LDDEQEILN	LDDEQEILN	LFGGLNWIT
LERTYLVND	LDAVYLNKN	LCGSHLVEA	LDAVYLNKN	LFGGLNWIT	LDDEQEILN	LCSASAICF	LDKEAIEER	LDKEAIEER	LFSLWLSSK
LESGGMYHC	LDDEQEILN	LCIWVVTGV	LDDEQEILN	LGALLSILC	LDKEAIEER	LDAVYLNKN	LERTYLVND	LERTYLVND	LGALLSILC
LESVELQQK	LDKEAIEER	LCSASAICF	LDKEAIEER	LGDLFQSIS	LERTYLVND	LDDEQEILN	LESGGMYHC	LESGGMYHC	LGDLFQSIS
LFGGLNWIT	LERTYLVND	LDAVYLNKN	LERTYLVND	LGHNHKEVQ	LESGGMYHC	LDKEAIEER	LESVELQQK	LESVELQQK	LGHNHKEVQ
LFQSISVLI	LESGGMYHC	LDDEQEILN	LESGGMYHC	LGKTFSVGT	LESVELQQK	LESVELQQK	LFGGLNWIT	LFGGLNWIT	LGKTFSVGT
LFSLWLSSK	LESVELQQK	LDKEAIEER	LFGGLNWIT	LGLTQPFLG	LFGGLNWIT	LFGGLNWIT	LFQSISVLI	LFQSISVLI	LGLTQPFLG
LGALLSILC	LFQSISVLI	LERTYLVND	LFSLWLSSK	LGSGPYGAL	LFQSISVLI	LFQSISVLI	LFSLWLSSK	LFSLWLSSK	LGSGPYGAL
LGDLFQSIS	LFSLWLSSK	LESVELQQK	LGALLSILC	LHIWSLTMN	LFSLWLSSK	LFSLWLSSK	LGALLSILC	LGALLSILC	LHIWSLTMN
LGHNHKEVQ	LGALLSILC	LFGGLNWIT	LGDLFQSIS	LHQAFFSPW	LGALLSILC	LGALLSILC	LGDLFQSIS	LGDLFQSIS	LHQAFFSPW
LGKTFSVGT	LGDLFQSIS	LFQSISVLI	LGHNHKEVQ	LHQRCLGHN	LGDLFQSIS	LGDLFQSIS	LGHNHKEVQ	LGHNHKEVQ	LHQRCLGHN
LGLTQPFLG	LGHNHKEVQ	LFSLWLSSK	LGKTFSVGT	LHTLWLREH	LGHNHKEVQ	LGHNHKEVQ	LGKTFSVGT	LGKTFSVGT	LHTLWLREH
LHIWSLTMN	LGKTFSVGT	LGALLSILC	LGSGPYGAL	LIIGILTLV	LGKTFSVGT	LGKTFSVGT	LGLTQPFLG	LGLTQPFLG	LIDLTSFLL
LHQAFFSPW	LGLTQPFLG	LGDLFQSIS	LHIWSLTMN	LIIYFKPEY	LGLTQPFLG	LGLTQPFLG	LHIWSLTMN	LGSGPYGAL	LIIYFKPEY
LHQRCLGHN	LGSGPYGAL	LGHNHKEVQ	LHQAFFSPW	LILAVDGVL	LGSGPYGAL	LGSGPYGAL	LHQAFFSPW	LHIWSLTMN	LILAVDGVL
LHTLWLREH	LHIWSLTMN	LGLTQPFLG	LHTLWLREH	LISALIIYF	LHQAFFSPW	LHIWSLTMN	LHQRCLGHN	LHQAFFSPW	LISALIIYF
LIDLTSFLL	LHQAFFSPW	LGSGPYGAL	LIDLTSFLL	LKDFSILLM	LHQRCLGHN	LHQAFFSPW	LHTLWLREH	LHQRCLGHN	LKDFSILLM
LIIGILTLV	LHQRCLGHN	LHQRCLGHN	LIIGILTLV	LKMFPDLTK	LHTLWLREH	LHQRCLGHN	LIDLTSFLL	LIDLTSFLL	LKMFPDLTK
LIIYFKPEY	LHTLWLREH	LHTLWLREH	LIIYFKPEY	LLCGIGCAM	LIDLTSFLL	LHTLWLREH	LIIYFKPEY	LIIGILTLV	LLGAMLVGQ
LILAVDGVL	LIDLTSFLL	LIDLTSFLL	LILAVDGVL	LLGAMLVGQ	LILAVDGVL	LIDLTSFLL	LILAVDGVL	LILAVDGVL	LLIDLTSFL
LISALIIYF	LIIGILTLV	LIIGILTLV	LKDFSILLM	LLIDLTSFL	LISALIIYF	LIIGILTLV	LISALIIYF	LISALIIYF	LLLALSLAS
LKDFSILLM	LIIYFKPEY	LIIYFKPEY	LKMFPDLTK	LLLALSLAS	LKDFSILLM	LIIYFKPEY	LKMFPDLTK	LKMFPDLTK	LLLVLAGWL
LKMFPDLTK	LILAVDGVL	LILAVDGVL	LLCGIGCAM	LLLVLAGWL	LKMFPDLTK	LILAVDGVL	LLCGIGCAM	LLCGIGCAM	LLMEGVPKS
LLCGIGCAM	LISALIIYF	LISALIIYF	LLGAMLVGQ	LLMEGVPKS	LLCGIGCAM	LISALIIYF	LLGAMLVGQ	LLGAMLVGQ	LLQYVVKSF
LLGAMLVGQ	LKDFSILLM	LKMFPDLTK	LLIDLTSFL	LLQYVVKSF	LLGAMLVGQ	LKDFSILLM	LLIDLTSFL	LLIDLTSFL	LLSIIANMS
LLIDLTSFL	LKMFPDLTK	LLCGIGCAM	LLLVLAGWL	LLSIIANMS	LLIDLTSFL	LKMFPDLTK	LLLALSLAS	LLLALSLAS	LLSILCIWV
LLLALSLAS	LLCGIGCAM	LLGAMLVGQ	LLMEGVPKS	LLSILCIWV	LLLALSLAS	LLCGIGCAM	LLLVLAGWL	LLLVLAGWL	LLSLFSLWL
LLLVLAGWL	LLGAMLVGQ	LLLALSLAS	LLQYVVKSF	LLTSGMVIF	LLLVLAGWL	LLGAMLVGQ	LLMEGVPKS	LLMEGVPKS	LLVLAGWLF
LLMEGVPKS	LLIDLTSFL	LLLVLAGWL	LLSIIANMS	LLVLAGWLF	LLMEGVPKS	LLIDLTSFL	LLQYVVKSF	LLQYVVKSF	LLWGKPEES
LLQYVVKSF	LLLALSLAS	LLQYVVKSF	LLSILCIWV	LLWGKPEES	LLQYVVKSF	LLLALSLAS	LLSIIANMS	LLSIIANMS	LLYPDYQIQ
LLSIIANMS	LLLVLAGWL	LLSILCIWV	LLSLFSLWL	LLYPDYQIQ	LLSIIANMS	LLLVLAGWL	LLSILCIWV	LLSILCIWV	LMEGVPKSL
LLSILCIWV	LLMEGVPKS	LLSLFSLWL	LLTSGMVIF	LMEGVPKSL	LLSILCIWV	LLMEGVPKS	LLSLFSLWL	LLSLFSLWL	LMIKMHILA
LLSLFSLWL	LLQYVVKSF	LLVLAGWLF	LLVLAGWLF	LMIKMHILA	LLSLFSLWL	LLQYVVKSF	LLTSGMVIF	LLVLAGWLF	LMWRAKGTT
LLVLAGWLF	LLSIIANMS	LLWGKPEES	LLWGKPEES	LMWRAKGTT	LLTSGMVIF	LLSIIANMS	LLVLAGWLF	LLWGKPEES	LNAHWSADA
LLWGKPEES	LLSILCIWV	LLYPDYQIQ	LLYPDYQIQ	LNISMLQTV	LLVLAGWLF	LLSILCIWV	LLWGKPEES	LLYPDYQIQ	LNAVSLCIL
LLYPDYQIQ	LLSLFSLWL	LMEGVPKSL	LMEGVPKSL	LNKNKYLTV	LLWGKPEES	LLWGKPEES	LLYPDYQIQ	LMEGVPKSL	LNISMLQTV
LMEGVPKSL	LLTSGMVIF	LMIKMHILA	LMIKMHILA	LNWITKVIM	LLYPDYQIQ	LLYPDYQIQ	LMIKMHILA	LMIKMHILA	LNISQHQCV
LMWRAKGTT	LLVLAGWLF	LMWRAKGTT	LMWRAKGTT	LNYSGVKEL	LMEGVPKSL	LMEGVPKSL	LMWRAKGTT	LMWRAKGTT	LNKNKYLTV
LNAHWSADA	LLWGKPEES	LNAHWSADA	LNAHWSADA	LPGLWLHQA	LMIKMHILA	LMIKMHILA	LNAHWSADA	LNAVSLCIL	LNYSGVKEL
LNAVSLCIL	LLYPDYQIQ	LNAVSLCIL	LNAVSLCIL	LPRLIAFTS	LMWRAKGTT	LNAHWSADA	LNISMLQTV	LNISMLQTV	LPGLWLHQA
LNISMLQTV	LMIKMHILA	LNISMLQTV	LNISMLQTV	LPSGKCPVF	LNAHWSADA	LNISQHQCV	LNISQHQCV	LNISQHQCV	LPRLIAFTS
LNISQHQCV	LMWRAKGTT	LNISQHQCV	LNKNKYLTV	LPTHENHGL	LNAVSLCIL	LNKNKYLTV	LNKNKYLTV	LNKNKYLTV	LPSGKCPVF
LNKNKYLTV	LNAHWSADA	LNKNKYLTV	LNWITKVIM	LQAEQAFLR	LNISMLQTV	LNWITKVIM	LNWITKVIM	LNWITKVIM	LPTHENHGL
LNWITKVIM	LNAVSLCIL	LNWITKVIM	LNYSGVKEL	LQQKPVNKD	LNISQHQCV	LPGLWLHQA	LNYSGVKEL	LPGLWLHQA	LQAEQAFLR
LNYSGVKEL	LNISMLQTV	LNYSGVKEL	LPGLWLHQA	LQTVMMMTP	LNWITKVIM	LPRLIAFTS	LPGLWLHQA	LPRLIAFTS	LQQKPVNKD
LPGLWLHQA	LNISQHQCV	LPGLWLHQA	LPRLIAFTS	LQYVVKSFD	LNYSGVKEL	LPSGKCPVF	LPRLIAFTS	LPSGKCPVF	LQTVMMMTP
LPRLIAFTS	LNKNKYLTV	LPRLIAFTS	LPSGKCPVF	LRDSGRAYL	LPGLWLHQA	LPTHENHGL	LPSGKCPVF	LPTHENHGL	LQYVVKSFD
LPSGKCPVF	LNWITKVIM	LPSGKCPVF	LPTHENHGL	LREHNRLAA	LPRLIAFTS	LQAEQAFLR	LPTHENHGL	LQAEQAFLR	LREHNRLAA
LPTHENHGL	LNYSGVKEL	LQAEQAFLR	LQQKPVNKD	LSAHVATAA	LPSGKCPVF	LQQKPVNKD	LQQKPVNKD	LQQKPVNKD	LSAHVATAA
LQAEQAFLR	LPGLWLHQA	LQQKPVNKD	LQYVVKSFD	LSEDLLSII	LPTHENHGL	LQTVMMMTP	LQTVMMMTP	LQTVMMMTP	LSEDLLSII
LQQKPVNKD	LPSGKCPVF	LQTVMMMTP	LRDSGRAYL	LSGSQEVEF	LQAEQAFLR	LQYVVKSFD	LQYVVKSFD	LQYVVKSFD	LSGSQEVEF
LQTVMMMTP	LPTHENHGL	LQYVVKSFD	LREHNRLAA	LSGVERANS	LQTVMMMTP	LRDSGRAYL	LRDSGRAYL	LRDSGRAYL	LSGVERANS
LQYVVKSFD	LQQKPVNKD	LRDSGRAYL	LSAHVATAA	LSIIANMSG	LQYVVKSFD	LREHNRLAA	LREHNRLAA	LREHNRLAA	LSIIANMSG
LRDSGRAYL	LQTVMMMTP	LREHNRLAA	LSEDLLSII	LSILCIWVV	LRDSGRAYL	LSAHVATAA	LSAHVATAA	LSAHVATAA	LSILCIWVV
LREHNRLAA	LQYVVKSFD	LSAHVATAA	LSGSQEVEF	LSKSFTMHS	LSAHVATAA	LSEDLLSII	LSEDLLSII	LSEDLLSII	LSKSFTMHS
LSAHVATAA	LRDSGRAYL	LSEDLLSII	LSGVERANS	LSLFSLWLS	LSEDLLSII	LSGSQEVEF	LSGSQEVEF	LSGVERANS	LSLFSLWLS
LSEDLLSII	LREHNRLAA	LSGSQEVEF	LSIIANMSG	LSNKIKQKT	LSGSQEVEF	LSGVERANS	LSGVERANS	LSIIANMSG	LSNKIKQKT
LSGSQEVEF	LSAHVATAA	LSGVERANS	LSILCIWVV	LSPREEPDD	LSGVERANS	LSIIANMSG	LSIIANMSG	LSILCIWVV	LSPREEPDD
LSGVERANS	LSEDLLSII	LSIIANMSG	LSKSFTMHS	LSSRKRRSH	LSIIANMSG	LSILCIWVV	LSILCIWVV	LSKSFTMHS	LSSRKRRSH
LSIIANMSG	LSGSQEVEF	LSILCIWVV	LSLFSLWLS	LSSVVVDPS	LSILCIWVV	LSKSFTMHS	LSKSFTMHS	LSLFSLWLS	LSSVVVDPS
LSILCIWVV	LSGVERANS	LSKSFTMHS	LSNKIKQKT	LTFGWHRAE	LSKSFTMHS	LSLFSLWLS	LSLFSLWLS	LSNKIKQKT	LSVHSLHIW
LSKSFTMHS	LSIIANMSG	LSLFSLWLS	LSPREEPDD	LTGDDTADL	LSLFSLWLS	LSNKIKQKT	LSNKIKQKT	LSPREEPDD	LTFGWHRAE
LSLFSLWLS	LSILCIWVV	LSNKIKQKT	LSSRKRRSH	LTHTIGTSV	LSNKIKQKT	LSPREEPDD	LSPREEPDD	LSSRKRRSH	LTGDDTADL
LSNKIKQKT	LSKSFTMHS	LSPREEPDD	LSSVVVDPS	LTIQMESPV	LSPREEPDD	LSSRKRRSH	LSSRKRRSH	LSSVVVDPS	LTHTIGTSV
LSPREEPDD	LSLFSLWLS	LSSRKRRSH	LSVHSLHIW	LTMNQVILS	LSSRKRRSH	LSSVVVDPS	LSSVVVDPS	LSVHSLHIW	LTIQMESPV
LSSRKRRSH	LSNKIKQKT	LSSVVVDPS	LTFGWHRAE	LTSFLLSLF	LSSVVVDPS	LSVHSLHIW	LSVHSLHIW	LTFGWHRAE	LTMNQVILS
LSSVVVDPS	LSPREEPDD	LSVHSLHIW	LTGDDTADL	LTSGMVIFF	LSVHSLHIW	LTFGWHRAE	LTFGWHRAE	LTGDDTADL	LTQPFLGLC
LSVHSLHIW	LSSRKRRSH	LTFGWHRAE	LTHTIGTSV	LTSTANTNM	LTFGWHRAE	LTGDDTADL	LTGDDTADL	LTHTIGTSV	LTSFLLSLF
LTFGWHRAE	LSSVVVDPS	LTIQMESPV	LTIQMESPV	LTVQFLILG	LTGDDTADL	LTHTIGTSV	LTHTIGTSV	LTIQMESPV	LTSGMVIFF
LTGDDTADL	LSVHSLHIW	LTMNQVILS	LTQPFLGLC	LTVVLHQRC	LTHTIGTSV	LTIQMESPV	LTIQMESPV	LTMNQVILS	LTSTANTNM
LTHTIGTSV	LTFGWHRAE	LTQPFLGLC	LTSFLLSLF	LTYQWHKEG	LTIQMESPV	LTMNQVILS	LTMNQVILS	LTQPFLGLC	LTVQFLILG
LTIQMESPV	LTGDDTADL	LTSFLLSLF	LTSGMVIFF	LVEALYLVC	LTMNQVILS	LTQPFLGLC	LTQPFLGLC	LTSFLLSLF	LTVVLHQRC
LTMNQVILS	LTHTIGTSV	LTSGMVIFF	LTSTANTNM	LVGGVVLLG	LTQPFLGLC	LTSFLLSLF	LTSGMVIFF	LTSGMVIFF	LTYQWHKEG
LTQPFLGLC	LTIQMESPV	LTVQFLILG	LTVQFLILG	LVHSYNRFP	LTSFLLSLF	LTSGMVIFF	LTSTANTNM	LTSTANTNM	LVEALYLVC
LTSFLLSLF	LTQPFLGLC	LTVVLHQRC	LTVVLHQRC	LVLAGWLFH	LTSGMVIFF	LTSTANTNM	LTVQFLILG	LTVQFLILG	LVGGVVLLG
LTSGMVIFF	LTSFLLSLF	LTYQWHKEG	LTYQWHKEG	LVLASTITI	LTSTANTNM	LTVQFLILG	LTVVLHQRC	LTVVLHQRC	LVHSYNRFP
LTSTANTNM	LTSGMVIFF	LVEALYLVC	LVEALYLVC	LVNDKAAKM	LTVVLHQRC	LTVVLHQRC	LTYQWHKEG	LTYQWHKEG	LVLASTITI
LTVQFLILG	LTSTANTNM	LVGGVVLLG	LVGGVVLLG	LWGKPEESR	LTYQWHKEG	LTYQWHKEG	LVEALYLVC	LVEALYLVC	LVNDKAAKM
LTVVLHQRC	LTVVLHQRC	LVHSYNRFP	LVLAGWLFH	LWLHQAFFS	LVEALYLVC	LVEALYLVC	LVGGVVLLG	LVGGVVLLG	LVYSCRHGY
LTYQWHKEG	LTYQWHKEG	LVLAGWLFH	LVLASTITI	LWLREHNRL	LVGGVVLLG	LVGGVVLLG	LVHSYNRFP	LVHSYNRFP	LWGKPEESR
LVEALYLVC	LVEALYLVC	LVLASTITI	LVNDKAAKM	LYEKKLALY	LVHSYNRFP	LVHSYNRFP	LVLAGWLFH	LVLAGWLFH	LWLHQAFFS
LVGGVVLLG	LVGGVVLLG	LVNDKAAKM	LVYSCRHGY	LYLLLALSL	LVLAGWLFH	LVLAGWLFH	LVLASTITI	LVLASTITI	LWLREHNRL
LVHSYNRFP	LVHSYNRFP	LVYSCRHGY	LWLHQAFFS	LYLVCGERG	LVLASTITI	LVLASTITI	LVNDKAAKM	LVNDKAAKM	LYEKKLALY
LVLAGWLFH	LVLAGWLFH	LWGKPEESR	LWLREHNRL	LYPDYQIQA	LVNDKAAKM	LVNDKAAKM	LVYSCRHGY	LVYSCRHGY	LYLLLALSL
LVLASTITI	LVLASTITI	LWLHQAFFS	LYEKKLALY	LYQLENYCN	LVYSCRHGY	LVYSCRHGY	LWGKPEESR	LWGKPEESR	LYLVCGERG
LVNDKAAKM	LVNDKAAKM	LWLREHNRL	LYLLLALSL	MAALPRLIA	LWGKPEESR	LWGKPEESR	LWLHQAFFS	LWLHQAFFS	LYPDYQIQA
LVYSCRHGY	LVYSCRHGY	LYEKKLALY	LYPDYQIQA	MAFQEMENF	LWLHQAFFS	LWLREHNRL	LWLREHNRL	LWLREHNRL	LYQLENYCN
LWGKPEESR	LWGKPEESR	LYLLLALSL	LYQLENYCN	MEFLERTYL	LWLREHNRL	LYLLLALSL	LYEKKLALY	LYEKKLALY	MAALPRLIA
LWLHQAFFS	LWLHQAFFS	LYLVCGERG	MAALPRLIA	MEGVPKSLN	LYEKKLALY	LYLVCGERG	LYLLLALSL	LYLLLALSL	MAFQEMENF
LWLREHNRL	LWLREHNRL	LYPDYQIQA	MAFQEMENF	MENFLGPIA	LYLLLALSL	LYPDYQIQA	LYLVCGERG	LYLVCGERG	MEFLERTYL
LYEKKLALY	LYEKKLALY	LYQLENYCN	MEFLERTYL	MFMPRSIGG	LYLVCGERG	LYQLENYCN	LYPDYQIQA	LYPDYQIQA	MEGVPKSLN
LYLLLALSL	LYLLLALSL	MAALPRLIA	MEGVPKSLN	MFPDLTKVY	LYPDYQIQA	MAALPRLIA	LYQLENYCN	LYQLENYCN	MENFLGPIA
LYLVCGERG	LYLVCGERG	MAFQEMENF	MENFLGPIA	MGAVLIWVG	LYQLENYCN	MAFQEMENF	MAALPRLIA	MAALPRLIA	MESPVDQDP
LYPDYQIQA	LYPDYQIQA	MEFLERTYL	MESPVDQDP	MHAFTLESV	MAALPRLIA	MEFLERTYL	MAFQEMENF	MEFLERTYL	MFMPRSIGG
LYQLENYCN	LYQLENYCN	MEGVPKSLN	MFMPRSIGG	MHSLTIQME	MAFQEMENF	MEGVPKSLN	MEFLERTYL	MEGVPKSLN	MFPDLTKVY
MAALPRLIA	MAALPRLIA	MENFLGPIA	MFPDLTKVY	MIAEVVGGH	MEFLERTYL	MESPVDQDP	MEGVPKSLN	MENFLGPIA	MFPEVKEKG
MAFQEMENF	MAFQEMENF	MESPVDQDP	MFPEVKEKG	MIARFKMFP	MEGVPKSLN	MFMPRSIGG	MESPVDQDP	MESPVDQDP	MGAVLIWVG
MEFLERTYL	MEFLERTYL	MFMPRSIGG	MGAVLIWVG	MIFDLVHSY	MENFLGPIA	MFPDLTKVY	MFMPRSIGG	MFMPRSIGG	MHSLTIQME
MEGVPKSLN	MEGVPKSLN	MFPDLTKVY	MHAFTLESV	MIIVSSCAV	MESPVDQDP	MFPEVKEKG	MFPDLTKVY	MFPDLTKVY	MIAEVVGGH
MENFLGPIA	MESPVDQDP	MFPEVKEKG	MHSLTIQME	MIKMHILAI	MFMPRSIGG	MGAVLIWVG	MFPEVKEKG	MFPEVKEKG	MIARFKMFP
MESPVDQDP	MFMPRSIGG	MHSLTIQME	MIAEVVGGH	MLIFFVLMV	MFPDLTKVY	MHAFTLESV	MGAVLIWVG	MGAVLIWVG	MIFDLVHSY
MFMPRSIGG	MFPDLTKVY	MIARFKMFP	MIARFKMFP	MLNISMLQT	MFPEVKEKG	MHSLTIQME	MHAFTLESV	MHAFTLESV	MIKMHILAI
MFPDLTKVY	MFPEVKEKG	MIFDLVHSY	MIFDLVHSY	MLNISQHQC	MGAVLIWVG	MIAEVVGGH	MHSLTIQME	MHSLTIQME	MLIFFVLMV
MFPEVKEKG	MGAVLIWVG	MIIVSSCAV	MIIVSSCAV	MLQTVMMMT	MHAFTLESV	MIFDLVHSY	MIAEVVGGH	MIAEVVGGH	MLNISMLQT
MGAVLIWVG	MHAFTLESV	MLIFFVLMV	MIKMHILAI	MMIARFKMF	MHSLTIQME	MIIVSSCAV	MIARFKMFP	MIARFKMFP	MLNISQHQC
MHAFTLESV	MHSLTIQME	MLNISMLQT	MLIFFVLMV	MMIFDLVHS	MIAEVVGGH	MIKMHILAI	MIFDLVHSY	MIFDLVHSY	MLQTVMMMT
MHSLTIQME	MIAEVVGGH	MLNISQHQC	MLNISMLQT	MNHLMIKMH	MIARFKMFP	MLIFFVLMV	MIIVSSCAV	MIIVSSCAV	MMIARFKMF
MIAEVVGGH	MIARFKMFP	MLQTVMMMT	MLNISQHQC	MNILLQYVV	MIFDLVHSY	MLNISMLQT	MIKMHILAI	MIKMHILAI	MMIFDLVHS
MIARFKMFP	MIFDLVHSY	MMIARFKMF	MMIFDLVHS	MNQVILSAH	MIIVSSCAV	MLNISQHQC	MLIFFVLMV	MLIFFVLMV	MNHLMIKMH
MIFDLVHSY	MIIVSSCAV	MMIFDLVHS	MNHLMIKMH	MPRSIGGPV	MLIFFVLMV	MLQTVMMMT	MLNISMLQT	MLNISMLQT	MNILLQYVV
MIIVSSCAV	MIKMHILAI	MNHLMIKMH	MNILLQYVV	MTTEDMLEV	MLNISMLQT	MMIFDLVHS	MLNISQHQC	MLNISQHQC	MNQVILSAH
MIKMHILAI	MLNISMLQT	MNILLQYVV	MNQVILSAH	MVIFFMSPK	MLNISQHQC	MNHLMIKMH	MLQTVMMMT	MLQTVMMMT	MPRSIGGPV
MLIFFVLMV	MLNISQHQC	MNQVILSAH	MPRSIGGPV	MVISNPAAT	MLQTVMMMT	MNILLQYVV	MMIARFKMF	MMIARFKMF	MTTEDMLEV
MLNISMLQT	MLQTVMMMT	MPRSIGGPV	MTTEDMLEV	MWRAKGTTG	MMIARFKMF	MNQVILSAH	MMIFDLVHS	MMIFDLVHS	MVIFFMSPK
MLNISQHQC	MMIARFKMF	MTTEDMLEV	MVIFFMSPK	MYAMMIARF	MMIFDLVHS	MPRSIGGPV	MNILLQYVV	MNHLMIKMH	MVISNPAAT
MLQTVMMMT	MMIFDLVHS	MVIFFMSPK	MVISNPAAT	NACKRTYSD	MNHLMIKMH	MTTEDMLEV	MNQVILSAH	MNILLQYVV	MWRAKGTTG
MMIARFKMF	MNHLMIKMH	MVISNPAAT	MWRAKGTTG	NAHWSADAV	MNILLQYVV	MVIFFMSPK	MPRSIGGPV	MPRSIGGPV	MYAMMIARF
MMIFDLVHS	MNILLQYVV	MWRAKGTTG	MYAMMIARF	NASVRAAFV	MPRSIGGPV	MVISNPAAT	MTTEDMLEV	MTTEDMLEV	MYHCHSGSK
MNHLMIKMH	MNQVILSAH	MYAMMIARF	MYHCHSGSK	NAVSLCILT	MTTEDMLEV	MWRAKGTTG	MVIFFMSPK	MVIFFMSPK	NAHWSADAV
MNILLQYVV	MPRSIGGPV	MYHCHSGSK	NACKRTYSD	NAYNMVIRR	MVIFFMSPK	MYAMMIARF	MVISNPAAT	MVISNPAAT	NASVRAAFV
MNQVILSAH	MTTEDMLEV	NAHWSADAV	NAHWSADAV	NCPNLSPRE	MVISNPAAT	MYHCHSGSK	MWRAKGTTG	MWRAKGTTG	NAVSLCILT
MPRSIGGPV	MVIFFMSPK	NASVRAAFV	NASVRAAFV	NDKAAKMHA	MWRAKGTTG	NACKRTYSD	MYAMMIARF	NACKRTYSD	NAYNMVIRR
MTTEDMLEV	MVISNPAAT	NAVSLCILT	NAVSLCILT	NDRIYDMNH	MYAMMIARF	NAHWSADAV	MYHCHSGSK	NAHWSADAV	NCPNLSPRE
MVIFFMSPK	MWRAKGTTG	NAYNMVIRR	NAYNMVIRR	NDWENVPFC	MYHCHSGSK	NASVRAAFV	NACKRTYSD	NASVRAAFV	NDKAAKMHA
MVISNPAAT	MYAMMIARF	NCPNLSPRE	NCPNLSPRE	NESKYSNTF	NACKRTYSD	NAVSLCILT	NAHWSADAV	NAVSLCILT	NDRIYDMNH
MWRAKGTTG	MYHCHSGSK	NDKAAKMHA	NDKAAKMHA	NEYAYAKWK	NAHWSADAV	NDRIYDMNH	NASVRAAFV	NAYNMVIRR	NDWENVPFC
MYAMMIARF	NACKRTYSD	NDRIYDMNH	NDRIYDMNH	NFFRMVISN	NASVRAAFV	NDWENVPFC	NAVSLCILT	NCPNLSPRE	NESKYSNTF
MYHCHSGSK	NAHWSADAV	NDWENVPFC	NDWENVPFC	NGCGLFGKG	NAVSLCILT	NESKYSNTF	NAYNMVIRR	NDKAAKMHA	NEYAYAKWK
NACKRTYSD	NASVRAAFV	NEYAYAKWK	NESKYSNTF	NGKKSAHGS	NCPNLSPRE	NFFRMVISN	NCPNLSPRE	NDRIYDMNH	NFFRMVISN
NAHWSADAV	NAYNMVIRR	NFFRMVISN	NEYAYAKWK	NGTKLDAVY	NDKAAKMHA	NGCGLFGKG	NDKAAKMHA	NDWENVPFC	NGKKSAHGS
NASVRAAFV	NCPNLSPRE	NGTKLDAVY	NFFRMVISN	NHGLKTRQE	NDRIYDMNH	NGTKLDAVY	NDRIYDMNH	NESKYSNTF	NGTKLDAVY
NAYNMVIRR	NDKAAKMHA	NHGLKTRQE	NGCGLFGKG	NHKEVQANA	NDWENVPFC	NHGLKTRQE	NDWENVPFC	NEYAYAKWK	NHGLKTRQE
NCPNLSPRE	NDRIYDMNH	NHKEVQANA	NGTKLDAVY	NHLMIKMHI	NESKYSNTF	NHKEVQANA	NESKYSNTF	NFFRMVISN	NHLMIKMHI
NDKAAKMHA	NDWENVPFC	NHLMIKMHI	NHGLKTRQE	NILLQYVVK	NEYAYAKWK	NHLMIKMHI	NEYAYAKWK	NGCGLFGKG	NILLQYVVK
NDRIYDMNH	NESKYSNTF	NILLQYVVK	NHKEVQANA	NINAYNMVI	NFFRMVISN	NILLQYVVK	NFFRMVISN	NGKKSAHGS	NINAYNMVI
NDWENVPFC	NEYAYAKWK	NINAYNMVI	NHLMIKMHI	NISMLQTVM	NGCGLFGKG	NINAYNMVI	NGCGLFGKG	NGTKLDAVY	NISMLQTVM
NESKYSNTF	NFFRMVISN	NISMLQTVM	NILLQYVVK	NISQHQCVK	NGKKSAHGS	NISMLQTVM	NGKKSAHGS	NHGLKTRQE	NISQHQCVK
NEYAYAKWK	NGCGLFGKG	NISQHQCVK	NINAYNMVI	NIVLTVVLH	NGTKLDAVY	NISQHQCVK	NGTKLDAVY	NHKEVQANA	NIVLTVVLH
NGCGLFGKG	NGKKSAHGS	NKDQCPRER	NISMLQTVM	NKDQCPRER	NHGLKTRQE	NIVLTVVLH	NHGLKTRQE	NHLMIKMHI	NKDQCPRER
NGKKSAHGS	NGTKLDAVY	NKIKQKTKQ	NIVLTVVLH	NKIKQKTKQ	NHKEVQANA	NKIKQKTKQ	NHKEVQANA	NILLQYVVK	NKIKQKTKQ
NGTKLDAVY	NHGLKTRQE	NKNKYLTVI	NKDQCPRER	NKNKYLTVI	NHLMIKMHI	NKNKYLTVI	NILLQYVVK	NINAYNMVI	NKNKYLTVI
NHGLKTRQE	NHKEVQANA	NKTNWKQTW	NKIKQKTKQ	NKTNWKQTW	NILLQYVVK	NKTNWKQTW	NINAYNMVI	NISMLQTVM	NKTNWKQTW
NHKEVQANA	NHLMIKMHI	NLCGDDTAD	NKNKYLTVI	NLCGDDTAD	NINAYNMVI	NLCGDDTAD	NISMLQTVM	NISQHQCVK	NLCGDDTAD
NHLMIKMHI	NILLQYVVK	NLSPREEPD	NKTNWKQTW	NLSPREEPD	NISMLQTVM	NLSPREEPD	NISQHQCVK	NIVLTVVLH	NLSPREEPD
NILLQYVVK	NINAYNMVI	NLTGDDTAD	NLSPREEPD	NLTGDDTAD	NISQHQCVK	NLTGDDTAD	NIVLTVVLH	NKDQCPRER	NLTGDDTAD
NINAYNMVI	NISMLQTVM	NNAYNMSIR	NLTGDDTAD	NMYAMMIAR	NIVLTVVLH	NMYAMMIAR	NKDQCPRER	NKIKQKTKQ	NMYAMMIAR
NISMLQTVM	NIVLTVVLH	NNDRIYDMN	NMYAMMIAR	NNAYNMSIR	NKDQCPRER	NNDRIYDMN	NKIKQKTKQ	NKNKYLTVI	NNAYNMSIR
NISQHQCVK	NKDQCPRER	NQHLCGSHL	NNAYNMSIR	NNDRIYDMN	NKIKQKTKQ	NQVAYLIIG	NKNKYLTVI	NKTNWKQTW	NNDRIYDMN
NIVLTVVLH	NKIKQKTKQ	NQVILSAHV	NNDRIYDMN	NQHLCGSHL	NKNKYLTVI	NQVILSAHV	NKTNWKQTW	NLCGDDTAD	NQHLCGSHL
NKDQCPRER	NKNKYLTVI	NRAAKFHLE	NQHLCGSHL	NQVAYLIIG	NKTNWKQTW	NRAAKFHLE	NLCGDDTAD	NLSPREEPD	NQVAYLIIG
NKIKQKTKQ	NKTNWKQTW	NRLAAALKA	NQVAYLIIG	NQVILSAHV	NLCGDDTAD	NRLAAALKA	NLSPREEPD	NLTGDDTAD	NQVILSAHV
NKTNWKQTW	NLCGDDTAD	NSGGGVEGI	NQVILSAHV	NRAAKFHLE	NLSPREEPD	NSGGGVEGI	NMYAMMIAR	NNAYNMSIR	NRAAKFHLE
NLCGDDTAD	NLSPREEPD	NTFINNAYN	NRAAKFHLE	NRLAAALKA	NLTGDDTAD	NTFNINAYN	NNAYNMSIR	NNDRIYDMN	NRLAAALKA
NLSPREEPD	NLTGDDTAD	NTGLKMFPD	NRLAAALKA	NSGGGVEGI	NMYAMMIAR	NTGLKMFPD	NNDRIYDMN	NQVAYLIIG	NSGGGVEGI
NLTGDDTAD	NMYAMMIAR	NTITAWNRA	NSGGGVEGI	NTFINNAYN	NNAYNMSIR	NTITAWNRA	NQHLCGSHL	NQVILSAHV	NTFINNAYN
NMYAMMIAR	NNAYNMSIR	NTTDMMIFD	NTFNINAYN	NTFNINAYN	NQVAYLIIG	NTTDMMIFD	NQVAYLIIG	NRLAAALKA	NTFNINAYN
NNAYNMSIR	NNDRIYDMN	NVPFCSHHF	NTITAWNRA	NTGLKMFPD	NQVILSAHV	NVPFCSHHF	NRAAKFHLE	NSGGGVEGI	NTITAWNRA
NQHLCGSHL	NQVAYLIIG	NVVNVQTKP	NTTDMMIFD	NTITAWNRA	NRAAKFHLE	NVVNVQTKP	NRLAAALKA	NTFNINAYN	NVPFCSHHF
NQVAYLIIG	NQVILSAHV	NWITKVIMG	NVPFCSHHF	NTTDMMIFD	NRLAAALKA	NWKQTWTFK	NSGGGVEGI	NTGLKMFPD	NVVNVQTKP
NQVILSAHV	NRAAKFHLE	NWKQTWTFK	NVVNVQTKP	NVPFCSHHF	NSGGGVEGI	NYSGVKELI	NTFINNAYN	NTITAWNRA	NWITKVIMG
NRAAKFHLE	NRLAAALKA	NYSGVKELI	NWITKVIMG	NVVNVQTKP	NTFINNAYN	PAYSAHCIG	NTFNINAYN	NTTDMMIFD	NWKQTWTFK
NRLAAALKA	NSGGGVEGI	PAYSAHCIG	NWKQTWTFK	NWITKVIMG	NTFNINAYN	PCQLQAEQA	NTGLKMFPD	NVPFCSHHF	NYSGVKELI
NSGGGVEGI	NTFINNAYN	PCQLQAEQA	NYSGVKELI	NWKQTWTFK	NTGLKMFPD	PCSVTCGKG	NTITAWNRA	NVVNVQTKP	PAYSAHCIG
NTFINNAYN	NTFNINAYN	PCSVTCGKG	PAYSAHCIG	NYSGVKELI	NTITAWNRA	PDCLFCEDP	NTTDMMIFD	NWITKVIMG	PCQLQAEQA
NTFNINAYN	NTGLKMFPD	PDLTKVYST	PCQLQAEQA	PAYSAHCIG	NTTDMMIFD	PDLTKVYST	NVPFCSHHF	NWKQTWTFK	PDCLFCEDP
NTGLKMFPD	NTITAWNRA	PDYQIQATV	PCSVTCGKG	PCQLQAEQA	NVPFCSHHF	PDYQIQATV	NVVNVQTKP	NYSGVKELI	PDLTKVYST
NTITAWNRA	NTTDMMIFD	PEELESGGM	PDCLFCEDP	PCSVTCGKG	NVVNVQTKP	PEELESGGM	NWITKVIMG	PAYSAHCIG	PDYQIQATV
NTTDMMIFD	NVPFCSHHF	PEVKEKGMA	PDLTKVYST	PDCLFCEDP	NWITKVIMG	PEESRVSSV	NWKQTWTFK	PCQLQAEQA	PEELESGGM
NVPFCSHHF	NWITKVIMG	PEYKIADPI	PDYQIQATV	PDLTKVYST	NYSGVKELI	PEVKEKGMA	NYSGVKELI	PCSVTCGKG	PEVKEKGMA
NVVNVQTKP	NWKQTWTFK	PFALLLVLA	PEELESGGM	PDYQIQATV	PAYSAHCIG	PEYKIADPI	PAYSAHCIG	PDLTKVYST	PEYKIADPI
NWITKVIMG	NYSGVKELI	PFCSHHFHE	PEESRVSSV	PEELESGGM	PCQLQAEQA	PFALLLVLA	PCSVTCGKG	PEELESGGM	PFCSHHFHE
NWKQTWTFK	PAYSAHCIG	PFLGLCAFL	PEVKEKGMA	PEESRVSSV	PCSVTCGKG	PFCSHHFHE	PDCLFCEDP	PEESRVSSV	PGLWLHQAF
NYSGVKELI	PCQLQAEQA	PGKNVVNVQ	PEYKIADPI	PEVKEKGMA	PDCLFCEDP	PFLGLCAFL	PDLTKVYST	PEVKEKGMA	PGPSRGVQG
PAYSAHCIG	PCSVTCGKG	PGLWLHQAF	PFCSHHFHE	PEYKIADPI	PDLTKVYST	PGKNVVNVQ	PDYQIQATV	PEYKIADPI	PHSNGEIED
PDCLFCEDP	PDCLFCEDP	PHSNGEIED	PFLGLCAFL	PFALLLVLA	PDYQIQATV	PGLWLHQAF	PEELESGGM	PFALLLVLA	PICTFIFSI
PDLTKVYST	PDLTKVYST	PICTFIFSI	PGKNVVNVQ	PFCSHHFHE	PEELESGGM	PGPSRGVQG	PEESRVSSV	PFCSHHFHE	PKSLNYSGV
PDYQIQATV	PDYQIQATV	PKSLNYSGV	PGPSRGVQG	PFLGLCAFL	PEESRVSSV	PHSNGEIED	PEVKEKGMA	PFLGLCAFL	PLDKEAIEE
PEELESGGM	PEESRVSSV	PLDKEAIEE	PHSNGEIED	PGKNVVNVQ	PEVKEKGMA	PICTFIFSI	PEYKIADPI	PGKNVVNVQ	PLTHTIGTS
PEESRVSSV	PEVKEKGMA	PLTHTIGTS	PICTFIFSI	PGLWLHQAF	PEYKIADPI	PKSLNYSGV	PFALLLVLA	PGLWLHQAF	PNLSPREEP
PEYKIADPI	PFALLLVLA	PNLSPREEP	PKSLNYSGV	PGPSRGVQG	PFCSHHFHE	PLDKEAIEE	PFCSHHFHE	PGPSRGVQG	PPSKRLTFG
PFALLLVLA	PFCSHHFHE	PPSKRLTFG	PLDKEAIEE	PHSNGEIED	PFLGLCAFL	PLTHTIGTS	PFLGLCAFL	PHSNGEIED	PQGRTTWSI
PFCSHHFHE	PFLGLCAFL	PQGRTTWSI	PNLSPREEP	PICTFIFSI	PGKNVVNVQ	PNLSPREEP	PGKNVVNVQ	PICTFIFSI	PREEPDDID
PFLGLCAFL	PGKNVVNVQ	PREEPDDID	PPSKRLTFG	PLDKEAIEE	PGLWLHQAF	PPSKRLTFG	PGLWLHQAF	PKSLNYSGV	PRERPEELE
PGKNVVNVQ	PGLWLHQAF	PRERPEELE	PREEPDDID	PLTHTIGTS	PGPSRGVQG	PQGRTTWSI	PGPSRGVQG	PLDKEAIEE	PRLIAFTSE
PGLWLHQAF	PGPSRGVQG	PRLIAFTSE	PRERPEELE	PNLSPREEP	PHSNGEIED	PRERPEELE	PICTFIFSI	PLTHTIGTS	PRSIGGPVS
PGPSRGVQG	PHSNGEIED	PRSIGGPVS	PRSIGGPVS	PPSKRLTFG	PKSLNYSGV	PRLIAFTSE	PKSLNYSGV	PNLSPREEP	PSGKSPVFG
PHSNGEIED	PICTFIFSI	PSGKSPVFG	PSGKSPVFG	PQGRTTWSI	PLDKEAIEE	PRSIGGPVS	PLDKEAIEE	PPSKRLTFG	PSRGVQGFI
PICTFIFSI	PKSLNYSGV	PSKRLTFGW	PSKRLTFGW	PREEPDDID	PLTHTIGTS	PSGKSPVFG	PLTHTIGTS	PQGRTTWSI	PTEKGANEY
PKSLNYSGV	PLDKEAIEE	PSRGVQGFI	PSRGVQGFI	PRERPEELE	PNLSPREEP	PSKRLTFGW	PNLSPREEP	PREEPDDID	PTHENHGLK
PLDKEAIEE	PLTHTIGTS	PTEKGANEY	PTEKGANEY	PRLIAFTSE	PPSKRLTFG	PSRGVQGFI	PPSKRLTFG	PRERPEELE	PTHISYIML
PLTHTIGTS	PNLSPREEP	PTHENHGLK	PTHENHGLK	PRSIGGPVS	PQGRTTWSI	PTEKGANEY	PQGRTTWSI	PRSIGGPVS	PTSVTVGKG
PNLSPREEP	PPSKRLTFG	PTHISYIML	PTHISYIML	PSGKSPVFG	PREEPDDID	PTHENHGLK	PRERPEELE	PSGKSPVFG	PVDQDPDCL
PPSKRLTFG	PQGRTTWSI	PTPCQLQAE	PTPCQLQAE	PSKRLTFGW	PRERPEELE	PTHISYIML	PRLIAFTSE	PSKRLTFGW	PVNKDQCPR
PQGRTTWSI	PREEPDDID	PTSVTVGKG	PTSVTVGKG	PSRGVQGFI	PRLIAFTSE	PTPCQLQAE	PRSIGGPVS	PSRGVQGFI	QAFFSPWTL
PREEPDDID	PRERPEELE	PVDQDPDCL	PVDQDPDCL	PTEKGANEY	PRSIGGPVS	PTSVTVGKG	PSGKSPVFG	PTEKGANEY	QANASVRAA
PRERPEELE	PRLIAFTSE	PVNKDQCPR	PVNKDQCPR	PTHENHGLK	PSGKSPVFG	PVDQDPDCL	PSKRLTFGW	PTHENHGLK	QATVMIIVS
PRLIAFTSE	PRSIGGPVS	QAEQAFLRT	QAEQAFLRT	PTHISYIML	PSKRLTFGW	PVNKDQCPR	PSRGVQGFI	PTHISYIML	QCCTSICSL
PRSIGGPVS	PSGKSPVFG	QAFFSPWTL	QAFFSPWTL	PTPCQLQAE	PSRGVQGFI	QAEQAFLRT	PTEKGANEY	PTPCQLQAE	QCPRERPEE
PSGKSPVFG	PSKRLTFGW	QANASVRAA	QANASVRAA	PTSVTVGKG	PTEKGANEY	QAFFSPWTL	PTHENHGLK	PVDQDPDCL	QCVKKQCPQ
PSKRLTFGW	PSRGVQGFI	QATVMIIVS	QATVMIIVS	PVDQDPDCL	PTHENHGLK	QANASVRAA	PTHISYIML	QAEQAFLRT	QDVMNILLQ
PSRGVQGFI	PTEKGANEY	QCCTSICSL	QCCTSICSL	PVNKDQCPR	PTHISYIML	QCCTSICSL	PTPCQLQAE	QAFFSPWTL	QEILNYMSP
PTEKGANEY	PTHENHGLK	QCPRERPEE	QCPRERPEE	QAEQAFLRT	PTPCQLQAE	QCPRERPEE	PVDQDPDCL	QANASVRAA	QEMENFLGP
PTHENHGLK	PTHISYIML	QCVKKQCPQ	QCVKKQCPQ	QANASVRAA	PTSVTVGKG	QDPDCLFCE	PVNKDQCPR	QCPRERPEE	QENWNTDIK
PTHISYIML	PTPCQLQAE	QDPDCLFCE	QDPDCLFCE	QATVMIIVS	PVDQDPDCL	QDVMNILLQ	QAEQAFLRT	QCVKKQCPQ	QEQWKTANE
PTPCQLQAE	PTSVTVGKG	QDVMNILLQ	QDVMNILLQ	QCVKKQCPQ	PVNKDQCPR	QEILNYMSP	QAFFSPWTL	QDPDCLFCE	QEVEFIGYG
PTSVTVGKG	PVNKDQCPR	QEILNYMSP	QEILNYMSP	QDPDCLFCE	QAEQAFLRT	QEMENFLGP	QANASVRAA	QDVMNILLQ	QGCSSALGS
PVDQDPDCL	QAEQAFLRT	QEMENFLGP	QEMENFLGP	QDVMNILLQ	QAFFSPWTL	QENWNTDIK	QCCTSICSL	QEILNYMSP	QGFIFFFLF
PVNKDQCPR	QAFFSPWTL	QENWNTDIK	QENWNTDIK	QEILNYMSP	QANASVRAA	QEQWKTANE	QCPRERPEE	QEMENFLGP	QGRTTWSIH
QAEQAFLRT	QANASVRAA	QEQWKTANE	QEQWKTANE	QEMENFLGP	QATVMIIVS	QEVEFIGYG	QCVKKQCPQ	QENWNTDIK	QHLCGSHLV
QAFFSPWTL	QATVMIIVS	QGCSSALGS	QEVEFIGYG	QENWNTDIK	QCCTSICSL	QGCSSALGS	QDPDCLFCE	QEQWKTANE	QHQCVKKQC
QATVMIIVS	QCCTSICSL	QGFIFFFLF	QGFIFFFLF	QEQWKTANE	QCPRERPEE	QGFIFFFLF	QDVMNILLQ	QGCSSALGS	QIQATVMII
QCCTSICSL	QCPRERPEE	QGNTITAWN	QGNTITAWN	QEVEFIGYG	QCVKKQCPQ	QGNTITAWN	QEILNYMSP	QGFIFFFLF	QKPVNKDQC
QCPRERPEE	QCVKKQCPQ	QGRTTWSIH	QGRTTWSIH	QGCSSALGS	QDPDCLFCE	QGRTTWSIH	QEMENFLGP	QGNTITAWN	QKTKQIGNR
QCVKKQCPQ	QDPDCLFCE	QHLCGSHLV	QHLCGSHLV	QGFIFFFLF	QEILNYMSP	QHLCGSHLV	QENWNTDIK	QGRTTWSIH	QLQAEQAFL
QDPDCLFCE	QDVMNILLQ	QHQCVKKQC	QHQCVKKQC	QGNTITAWN	QEMENFLGP	QHQCVKKQC	QEQWKTANE	QHLCGSHLV	QMESPVDQD
QEILNYMSP	QEILNYMSP	QIQATVMII	QIQATVMII	QGRTTWSIH	QENWNTDIK	QIQATVMII	QEVEFIGYG	QHQCVKKQC	QNLCGDDTA
QEMENFLGP	QEMENFLGP	QKPVNKDQC	QKPVNKDQC	QHLCGSHLV	QEQWKTANE	QKPVNKDQC	QGCSSALGS	QIQATVMII	QNLTGDDTA
QENWNTDIK	QENWNTDIK	QKTKQIGNR	QKTKQIGNR	QHQCVKKQC	QEVEFIGYG	QKTKQIGNR	QGFIFFFLF	QKPVNKDQC	QPFLGLCAF
QEQWKTANE	QEQWKTANE	QLQAEQAFL	QLQAEQAFL	QIQATVMII	QGCSSALGS	QLQAEQAFL	QGNTITAWN	QKTKQIGNR	QQKPVNKDQ
QEVEFIGYG	QEVEFIGYG	QMESPVDQD	QMESPVDQD	QKPVNKDQC	QGFIFFFLF	QMESPVDQD	QGRTTWSIH	QLQAEQAFL	QRCLGHNHK
QGCSSALGS	QGCSSALGS	QNLCGDDTA	QNLCGDDTA	QKTKQIGNR	QGNTITAWN	QNLCGDDTA	QHLCGSHLV	QMESPVDQD	QSISVLISA
QGFIFFFLF	QGFIFFFLF	QNLTGDDTA	QNLTGDDTA	QLQAEQAFL	QGRTTWSIH	QNLTGDDTA	QHQCVKKQC	QNLCGDDTA	QVAYLIIGI
QGNTITAWN	QGNTITAWN	QPFLGLCAF	QPFLGLCAF	QMESPVDQD	QHQCVKKQC	QPFLGLCAF	QIQATVMII	QNLTGDDTA	QVILSAHVA
QGRTTWSIH	QHLCGSHLV	QQKPVNKDQ	QQKPVNKDQ	QNLCGDDTA	QIQATVMII	QQKPVNKDQ	QKPVNKDQC	QPFLGLCAF	QWHKEGSSI
QHLCGSHLV	QHQCVKKQC	QRCLGHNHK	QRCLGHNHK	QNLTGDDTA	QKPVNKDQC	QRCLGHNHK	QLQAEQAFL	QQKPVNKDQ	QWKTANEAV
QHQCVKKQC	QIQATVMII	QSISVLISA	QSISVLISA	QQKPVNKDQ	QKTKQIGNR	QSISVLISA	QMESPVDQD	QRCLGHNHK	QYFHPSGKS
QIQATVMII	QKPVNKDQC	QTVMMMTPQ	QTVMMMTPQ	QRCLGHNHK	QNLCGDDTA	QTVMMMTPQ	QNLCGDDTA	QSISVLISA	QYRLPSGKC
QKPVNKDQC	QKTKQIGNR	QVAYLIIGI	QVAYLIIGI	QSISVLISA	QNLTGDDTA	QVAYLIIGI	QNLTGDDTA	QTVMMMTPQ	RAAFVHALG
QKTKQIGNR	QLQAEQAFL	QVILSAHVA	QVILSAHVA	QTVMMMTPQ	QQKPVNKDQ	QVILSAHVA	QPFLGLCAF	QVAYLIIGI	RAAKFHLET
QLQAEQAFL	QMESPVDQD	QWHKEGSSI	QWHKEGSSI	QVILSAHVA	QRCLGHNHK	QWHKEGSSI	QRCLGHNHK	QVILSAHVA	RAEILGALL
QMESPVDQD	QNLCGDDTA	QYFHPSGKS	QWKTANEAV	QWHKEGSSI	QSISVLISA	QWKTANEAV	QSISVLISA	QWHKEGSSI	RAIDLPTHE
QNLCGDDTA	QNLTGDDTA	QYRLPSGKC	QYRLPSGKC	QWKTANEAV	QTVMMMTPQ	QYRLPSGKC	QTVMMMTPQ	QYFHPSGKS	RAKGTTGFE
QNLTGDDTA	QPFLGLCAF	QYVVKSFDR	QYVVKSFDR	QYFHPSGKS	QVAYLIIGI	QYVVKSFDR	QVAYLIIGI	QYRLPSGKC	RAPGGAKKP
QPFLGLCAF	QQKPVNKDQ	RAAFVHALG	RAAFVHALG	QYRLPSGKC	QVILSAHVA	RAAFVHALG	QVILSAHVA	QYVVKSFDR	RCLGHNHKE
QQKPVNKDQ	QRCLGHNHK	RAAKFHLET	RAAKFHLET	QYVVKSFDR	QWHKEGSSI	RAAKFHLET	QWHKEGSSI	RAAFVHALG	RDFIEGVHG
QRCLGHNHK	QSISVLISA	RAEILGALL	RAEILGALL	RAAFVHALG	QWKTANEAV	RAEILGALL	QWKTANEAV	RAAKFHLET	RDSGRAYLP
QSISVLISA	QVAYLIIGI	RAIDLPTHE	RAIDLPTHE	RAAKFHLET	QYFHPSGKS	RAIDLPTHE	QYFHPSGKS	RAEILGALL	REHNRLAAA
QTVMMMTPQ	QVILSAHVA	RAKGTTGFE	RAKGTTGFE	RAEILGALL	QYRLPSGKC	RAKGTTGFE	QYRLPSGKC	RAIDLPTHE	RENSGGGVE
QVAYLIIGI	QWHKEGSSI	RAPGGAKKP	RAPGGAKKP	RAIDLPTHE	QYVVKSFDR	RAPGGAKKP	QYVVKSFDR	RAKGTTGFE	RERPEELES
QVILSAHVA	QWKTANEAV	RAYLPFVPP	RAYLPFVPP	RAKGTTGFE	RAAFVHALG	RAYLPFVPP	RAAFVHALG	RAPGGAKKP	RFKMFPEVK
QWHKEGSSI	QYFHPSGKS	RDFIEGVHG	RCLGHNHKE	RAPGGAKKP	RAAKFHLET	RCLGHNHKE	RAAKFHLET	RAYLPFVPP	RGAAEVLVV
QWKTANEAV	QYRLPSGKC	RDSGRAYLP	RDFIEGVHG	RAYLPFVPP	RAEILGALL	RDFIEGVHG	RAEILGALL	RCLGHNHKE	RGFFYTPKT
QYFHPSGKS	QYVVKSFDR	REHNRLAAA	RDSGRAYLP	RCLGHNHKE	RAIDLPTHE	RDSGRAYLP	RAIDLPTHE	RDFIEGVHG	RGIVEQCCT
QYVVKSFDR	RAAFVHALG	RENSGGGVE	REHNRLAAA	RDFIEGVHG	RAKGTTGFE	REHNRLAAA	RAKGTTGFE	RDSGRAYLP	RGKELLWGK
RAAFVHALG	RAAKFHLET	RERPEELES	RENSGGGVE	RDSGRAYLP	RAPGGAKKP	RENSGGGVE	RAPGGAKKP	REHNRLAAA	RGLSSRKRR
RAAKFHLET	RAEILGALL	RGAAEVLVV	RFKMFPEVK	REHNRLAAA	RAYLPFVPP	RERPEELES	RAYLPFVPP	RENSGGGVE	RGVQGFIFF
RAEILGALL	RAKGTTGFE	RGFFYTPKT	RGAAEVLVV	RENSGGGVE	RDFIEGVHG	RFKMFPEVK	RCLGHNHKE	RERPEELES	RIYDMNHLM
RAIDLPTHE	RAPGGAKKP	RGIVEQCCT	RGFFYTPKT	RERPEELES	RDSGRAYLP	RGAAEVLVV	RDFIEGVHG	RFKMFPEVK	RKRRSHDVL
RAKGTTGFE	RAYLPFVPP	RGKELLWGK	RGIVEQCCT	RFKMFPEVK	RENSGGGVE	RGFFYTPKT	RDSGRAYLP	RGAAEVLVV	RLLYPDYQI
RAPGGAKKP	RDFIEGVHG	RGLSSRKRR	RGKELLWGK	RGAAEVLVV	RERPEELES	RGIVEQCCT	REHNRLAAA	RGFFYTPKT	RLPSGKCPV
RAYLPFVPP	RDSGRAYLP	RGVQGFIFF	RGLSSRKRR	RGFFYTPKT	RFKMFPEVK	RGKELLWGK	RENSGGGVE	RGIVEQCCT	RLRDSGRAY
RCLGHNHKE	REHNRLAAA	RHGYELQGR	RGVQGFIFF	RGIVEQCCT	RGAAEVLVV	RGVQGFIFF	RERPEELES	RGKELLWGK	RLTFGWHRA
RDFIEGVHG	RENSGGGVE	RIYDMNHLM	RHGYELQGR	RGKELLWGK	RGFFYTPKT	RHGYELQGR	RFKMFPEVK	RGLSSRKRR	RMVISNPAA
RDSGRAYLP	RERPEELES	RKRRSHDVL	RIYDMNHLM	RGLSSRKRR	RGIVEQCCT	RKRRSHDVL	RGAAEVLVV	RGVQGFIFF	RPEELESGG
RENSGGGVE	RGAAEVLVV	RLLYPDYQI	RKRRSHDVL	RGVQGFIFF	RGKELLWGK	RLPSGKCPV	RGFFYTPKT	RHGYELQGR	RPGPSRGVQ
RERPEELES	RGFFYTPKT	RLPSGKCPV	RLLYPDYQI	RHGYELQGR	RGLSSRKRR	RLRDSGRAY	RGIVEQCCT	RIYDMNHLM	RRAIDLPTH
RFKMFPEVK	RGIVEQCCT	RLRDSGRAY	RLPSGKCPV	RIYDMNHLM	RGVQGFIFF	RLTFGWHRA	RGKELLWGK	RKRRSHDVL	RRSRRAIDL
RGFFYTPKT	RGKELLWGK	RLTFGWHRA	RLRDSGRAY	RKRRSHDVL	RHGYELQGR	RLTYQWHKE	RGLSSRKRR	RLPSGKCPV	RRVLVYSCR
RGIVEQCCT	RGLSSRKRR	RMVISNPAA	RLTYQWHKE	RLLYPDYQI	RIYDMNHLM	RMVISNPAA	RGVQGFIFF	RLRDSGRAY	RSHDVLTVQ
RGKELLWGK	RGVQGFIFF	RPEELESGG	RPEELESGG	RLPSGKCPV	RKRRSHDVL	RPEELESGG	RHGYELQGR	RLTFGWHRA	RSIGGPVSS
RGLSSRKRR	RIYDMNHLM	RPGPSRGVQ	RPGPSRGVQ	RLTFGWHRA	RLLYPDYQI	RPGPSRGVQ	RIYDMNHLM	RLTYQWHKE	RSLSNKIKQ
RGVQGFIFF	RKRRSHDVL	RRAIDLPTH	RRAIDLPTH	RLTYQWHKE	RLRDSGRAY	RRAIDLPTH	RKRRSHDVL	RMVISNPAA	RSRRAIDLP
RHGYELQGR	RLLYPDYQI	RRSRRAIDL	RRGAAEVLV	RMVISNPAA	RLTFGWHRA	RRSRRAIDL	RLLYPDYQI	RPEELESGG	RSTTDSGKV
RIYDMNHLM	RLPSGKCPV	RSHDVLTVQ	RRSRRAIDL	RPEELESGG	RLTYQWHKE	RRVLVYSCR	RLPSGKCPV	RPGPSRGVQ	RTTWSIHGK
RKRRSHDVL	RLRDSGRAY	RSIGGPVSS	RRVLVYSCR	RPGPSRGVQ	RMVISNPAA	RSHDVLTVQ	RLRDSGRAY	RRGAAEVLV	RTYLVNDKA
RLPSGKCPV	RLTFGWHRA	RSLSNKIKQ	RSHDVLTVQ	RRGAAEVLV	RPEELESGG	RSIGGPVSS	RLTFGWHRA	RRSRRAIDL	RTYSDRGWG
RLTFGWHRA	RLTYQWHKE	RSRRAIDLP	RSIGGPVSS	RRSRRAIDL	RPGPSRGVQ	RSLSNKIKQ	RLTYQWHKE	RRVLVYSCR	RVHARLRDS
RLTYQWHKE	RMVISNPAA	RTTWSIHGK	RSLSNKIKQ	RRVLVYSCR	RRAIDLPTH	RSRRAIDLP	RMVISNPAA	RSHDVLTVQ	RVLVYSCRH
RMVISNPAA	RPEELESGG	RTYLVNDKA	RSRRAIDLP	RSHDVLTVQ	RRGAAEVLV	RSTTDSGKV	RPEELESGG	RSIGGPVSS	SADAVYQEA
RPEELESGG	RPGPSRGVQ	RTYSDRGWG	RSTTDSGKV	RSIGGPVSS	RRSRRAIDL	RTTWSIHGK	RPGPSRGVQ	RSLSNKIKQ	SAHGSPTFW
RPGPSRGVQ	RRAIDLPTH	RVHARLRDS	RTTWSIHGK	RSLSNKIKQ	RRVLVYSCR	RTYLVNDKA	RRAIDLPTH	RSRRAIDLP	SAHVATAAS
RRGAAEVLV	RRGAAEVLV	RVLVYSCRH	RTYLVNDKA	RSTTDSGKV	RSHDVLTVQ	RTYSDRGWG	RRGAAEVLV	RSTTDSGKV	SAICFIFMI
RRSRRAIDL	RRSRRAIDL	SADAVYQEA	RTYSDRGWG	RTTWSIHGK	RSIGGPVSS	RVHARLRDS	RRSRRAIDL	RTTWSIHGK	SALGSGPYG
RRVLVYSCR	RSHDVLTVQ	SAHGSPTFW	RVHARLRDS	RTYLVNDKA	RSLSNKIKQ	RVLVYSCRH	RRVLVYSCR	RTYLVNDKA	SALIIYFKP
RSHDVLTVQ	RSIGGPVSS	SAHVATAAS	SADAVYQEA	RTYSDRGWG	RSRRAIDLP	SADAVYQEA	RSHDVLTVQ	RTYSDRGWG	SASAICFIF
RSIGGPVSS	RSRRAIDLP	SAICFIFMI	SAHGSPTFW	RVLVYSCRH	RTTWSIHGK	SAHGSPTFW	RSIGGPVSS	RVHARLRDS	SCAVAANIV
RSLSNKIKQ	RSTTDSGKV	SALGSGPYG	SAHVATAAS	SADAVYQEA	RTYLVNDKA	SAHVATAAS	RSLSNKIKQ	RVLVYSCRH	SCRHGYELQ
RSRRAIDLP	RTTWSIHGK	SALIIYFKP	SAICFIFMI	SAHGSPTFW	RTYSDRGWG	SAICFIFMI	RSRRAIDLP	SADAVYQEA	SDEFPHSNG
RSTTDSGKV	RTYLVNDKA	SASAICFIF	SALGSGPYG	SAICFIFMI	RVHARLRDS	SALIIYFKP	RSTTDSGKV	SAHGSPTFW	SDGCWYPME
RTTWSIHGK	RTYSDRGWG	SCAVAANIV	SALIIYFKP	SALGSGPYG	RVLVYSCRH	SCAVAANIV	RTYSDRGWG	SAHVATAAS	SDQGCSSAL
RTYLVNDKA	RVHARLRDS	SCRHGYELQ	SASAICFIF	SALIIYFKP	SADAVYQEA	SCRHGYELQ	RVHARLRDS	SALGSGPYG	SDRGWGNGC
RTYSDRGWG	RVLVYSCRH	SDEFPHSNG	SCAVAANIV	SASAICFIF	SAHGSPTFW	SDEFPHSNG	RVLVYSCRH	SALIIYFKP	SEDLGKTFS
RVHARLRDS	SADAVYQEA	SDGCWYPME	SCRHGYELQ	SCAVAANIV	SAHVATAAS	SDGCWYPME	SADAVYQEA	SASAICFIF	SEDLLSIIA
RVLVYSCRH	SAHGSPTFW	SDQGCSSAL	SDEFPHSNG	SCRHGYELQ	SAICFIFMI	SDQGCSSAL	SAHGSPTFW	SCAVAANIV	SEHSHFSLK
SADAVYQEA	SAHVATAAS	SDRGWGNGC	SDGCWYPME	SDEFPHSNG	SALGSGPYG	SDRGWGNGC	SAHVATAAS	SCRHGYELQ	SEMFMPRSI
SAHGSPTFW	SAICFIFMI	SEDLGKTFS	SDQGCSSAL	SDGCWYPME	SALIIYFKP	SEDLGKTFS	SAICFIFMI	SDEFPHSNG	SEPTSENNA
SAHVATAAS	SALGSGPYG	SEDLLSIIA	SDRGWGNGC	SDQGCSSAL	SASAICFIF	SEDLLSIIA	SALIIYFKP	SDGCWYPME	SFLLSLFSL
SAICFIFMI	SALIIYFKP	SEHSHFSLK	SEDLGKTFS	SDRGWGNGC	SCAVAANIV	SEHSHFSLK	SASAICFIF	SDQGCSSAL	SFTMHSLTI
SALGSGPYG	SASAICFIF	SEMFMPRSI	SEDLLSIIA	SEDLGKTFS	SCRHGYELQ	SEMFMPRSI	SCAVAANIV	SDRGWGNGC	SGGGVEGIG
SALIIYFKP	SCAVAANIV	SFLLSLFSL	SEMFMPRSI	SEDLLSIIA	SDEFPHSNG	SEPTSENNA	SCRHGYELQ	SEDLGKTFS	SGGMYHCHS
SASAICFIF	SCRHGYELQ	SFTMHSLTI	SEPTSENNA	SEHSHFSLK	SDGCWYPME	SFLLSLFSL	SDGCWYPME	SEDLLSIIA	SGMVIFFMS
SCAVAANIV	SDEFPHSNG	SGGGVEGIG	SFLLSLFSL	SEMFMPRSI	SDQGCSSAL	SFTMHSLTI	SDQGCSSAL	SEHSHFSLK	SGRAYLPFV
SCRHGYELQ	SDQGCSSAL	SGGMYHCHS	SFTMHSLTI	SEPTSENNA	SDRGWGNGC	SGGGVEGIG	SDRGWGNGC	SEMFMPRSI	SGRRVLVYS
SDEFPHSNG	SDRGWGNGC	SGMVIFFMS	SGGGVEGIG	SFLLSLFSL	SEDLGKTFS	SGGMYHCHS	SEDLGKTFS	SEPTSENNA	SGSKPTEKG
SDQGCSSAL	SEDLGKTFS	SGRRVLVYS	SGGMYHCHS	SFTMHSLTI	SEDLLSIIA	SGMVIFFMS	SEDLLSIIA	SFLLSLFSL	SGSQEVEFI
SEDLGKTFS	SEDLLSIIA	SGSKPTEKG	SGMVIFFMS	SGGGVEGIG	SEHSHFSLK	SGRAYLPFV	SEHSHFSLK	SFTMHSLTI	SGVERANSV
SEHSHFSLK	SEHSHFSLK	SGSQEVEFI	SGRRVLVYS	SGGMYHCHS	SEMFMPRSI	SGRRVLVYS	SEMFMPRSI	SGGMYHCHS	SGVKELILA
SEMFMPRSI	SEMFMPRSI	SGVERANSV	SGSKPTEKG	SGMVIFFMS	SEPTSENNA	SGSKPTEKG	SEPTSENNA	SGMVIFFMS	SHDVLTVQF
SEPTSENNA	SEPTSENNA	SGVKELILA	SGSQEVEFI	SGRAYLPFV	SFLLSLFSL	SGSQEVEFI	SFLLSLFSL	SGRRVLVYS	SHLVEALYL
SFLLSLFSL	SFLLSLFSL	SHDVLTVQF	SGVERANSV	SGRRVLVYS	SFTMHSLTI	SGVERANSV	SFTMHSLTI	SGSKPTEKG	SICSLYQLE
SFTMHSLTI	SFTMHSLTI	SHLVEALYL	SGVKELILA	SGSKPTEKG	SGGGVEGIG	SGVKELILA	SGGGVEGIG	SGSQEVEFI	SIGGPVSSH
SGGGVEGIG	SGGGVEGIG	SICSLYQLE	SHDVLTVQF	SGSQEVEFI	SGGMYHCHS	SHDVLTVQF	SGGMYHCHS	SGVERANSV	SIHGKGEWM
SGRAYLPFV	SGGMYHCHS	SIGGPVSSH	SHLVEALYL	SGVERANSV	SGMVIFFMS	SHLVEALYL	SGMVIFFMS	SGVKELILA	SIIANMSGC
SGRRVLVYS	SGMVIFFMS	SIHGKGEWM	SICSLYQLE	SGVKELILA	SGRAYLPFV	SICSLYQLE	SGRAYLPFV	SHDVLTVQF	SILCIWVVT
SGSKPTEKG	SGRAYLPFV	SIIANMSGC	SIGGPVSSH	SHDVLTVQF	SGRRVLVYS	SIGGPVSSH	SGRRVLVYS	SHLVEALYL	SILLMEGVP
SGSQEVEFI	SGRRVLVYS	SILCIWVVT	SIHGKGEWM	SHLVEALYL	SGSKPTEKG	SIHGKGEWM	SGSKPTEKG	SICSLYQLE	SILVLASTI
SGVERANSV	SGSKPTEKG	SILLMEGVP	SIIANMSGC	SICSLYQLE	SGSQEVEFI	SIIANMSGC	SGSQEVEFI	SIGGPVSSH	SISVLISAL
SGVKELILA	SGVERANSV	SILVLASTI	SILCIWVVT	SIGGPVSSH	SGVERANSV	SILCIWVVT	SGVERANSV	SIHGKGEWM	SKPTEKGAN
SHDVLTVQF	SGVKELILA	SISVLISAL	SILLMEGVP	SIHGKGEWM	SGVKELILA	SILLMEGVP	SGVKELILA	SILCIWVVT	SKRLTFGWH
SHLVEALYL	SHDVLTVQF	SKPTEKGAN	SILVLASTI	SIIANMSGC	SHDVLTVQF	SILVLASTI	SHDVLTVQF	SILLMEGVP	SKSFTMHSL
SICSLYQLE	SHLVEALYL	SKRLTFGWH	SISVLISAL	SILCIWVVT	SHLVEALYL	SISVLISAL	SHLVEALYL	SILVLASTI	SKYSNTFIN
SIGGPVSSH	SICSLYQLE	SKSFTMHSL	SKRLTFGWH	SILLMEGVP	SICSLYQLE	SKPTEKGAN	SICSLYQLE	SISVLISAL	SKYSNTFNI
SIHGKGEWM	SIHGKGEWM	SKYSNTFIN	SKSFTMHSL	SISVLISAL	SIGGPVSSH	SKRLTFGWH	SIGGPVSSH	SKRLTFGWH	SLAVVTDAA
SILLMEGVP	SIIANMSGC	SKYSNTFNI	SKYSNTFIN	SKRLTFGWH	SIHGKGEWM	SKSFTMHSL	SIHGKGEWM	SKSFTMHSL	SLFSLWLSS
SILVLASTI	SILCIWVVT	SLAVVTDAA	SKYSNTFNI	SKSFTMHSL	SIIANMSGC	SKYSNTFNI	SIIANMSGC	SKYSNTFIN	SLHIWSLTM
SISVLISAL	SILLMEGVP	SLFSLWLSS	SLFSLWLSS	SKYSNTFIN	SILCIWVVT	SLAVVTDAA	SILCIWVVT	SKYSNTFNI	SLNYSGVKE
SKPTEKGAN	SILVLASTI	SLHIWSLTM	SLHIWSLTM	SKYSNTFNI	SILLMEGVP	SLFSLWLSS	SILLMEGVP	SLAVVTDAA	SLSNKIKQK
SKRLTFGWH	SISVLISAL	SLNYSGVKE	SLNYSGVKE	SLAVVTDAA	SILVLASTI	SLHIWSLTM	SILVLASTI	SLFSLWLSS	SLTIQMESP
SKSFTMHSL	SKPTEKGAN	SLSNKIKQK	SLSNKIKQK	SLFSLWLSS	SISVLISAL	SLNYSGVKE	SISVLISAL	SLHIWSLTM	SLTMNQVIL
SKYSNTFIN	SKRLTFGWH	SLTIQMESP	SLTIQMESP	SLHIWSLTM	SKPTEKGAN	SLSNKIKQK	SKPTEKGAN	SLNYSGVKE	SLYQLENYC
SKYSNTFNI	SKSFTMHSL	SLTMNQVIL	SLTMNQVIL	SLNYSGVKE	SKRLTFGWH	SLTIQMESP	SKRLTFGWH	SLSNKIKQK	SNKIKQKTK
SLAVVTDAA	SKYSNTFIN	SLYQLENYC	SLYQLENYC	SLSNKIKQK	SKSFTMHSL	SLTMNQVIL	SKSFTMHSL	SLTMNQVIL	SNTFINNAY
SLFSLWLSS	SKYSNTFNI	SMLQTVMMM	SMLQTVMMM	SLTIQMESP	SKYSNTFIN	SLYQLENYC	SKYSNTFIN	SLYQLENYC	SNTFNINAY
SLHIWSLTM	SLAVVTDAA	SNTFINNAY	SNKIKQKTK	SLTMNQVIL	SLAVVTDAA	SMLQTVMMM	SKYSNTFNI	SMLQTVMMM	SPCSVTCGK
SLNYSGVKE	SLFSLWLSS	SNTFNINAY	SNTFINNAY	SLYQLENYC	SLFSLWLSS	SNKIKQKTK	SLFSLWLSS	SNKIKQKTK	SPREEPDDI
SLSNKIKQK	SLHIWSLTM	SPCSVTCGK	SNTFNINAY	SNKIKQKTK	SLHIWSLTM	SNTFINNAY	SLHIWSLTM	SNTFINNAY	SPTFWMGSH
SLTIQMESP	SLNYSGVKE	SPREEPDDI	SPCSVTCGK	SNTFINNAY	SLNYSGVKE	SNTFNINAY	SLSNKIKQK	SNTFNINAY	SPTSVTVGK
SLTMNQVIL	SLSNKIKQK	SPTFWMGSH	SPREEPDDI	SNTFNINAY	SLTIQMESP	SPCSVTCGK	SLTIQMESP	SPCSVTCGK	SPVDQDPDC
SLYQLENYC	SLTIQMESP	SPTSVTVGK	SPTFWMGSH	SPCSVTCGK	SLTMNQVIL	SPREEPDDI	SLTMNQVIL	SPREEPDDI	SQEVEFIGY
SMLQTVMMM	SLYQLENYC	SPVDQDPDC	SPTSVTVGK	SPREEPDDI	SLYQLENYC	SPTFWMGSH	SLYQLENYC	SPTFWMGSH	SQHQCVKKQ
SNKIKQKTK	SMLQTVMMM	SQEVEFIGY	SPVDQDPDC	SPTFWMGSH	SMLQTVMMM	SPTSVTVGK	SMLQTVMMM	SPVDQDPDC	SRENSGGGV
SNTFNINAY	SNKIKQKTK	SQHQCVKKQ	SQEVEFIGY	SPVDQDPDC	SNKIKQKTK	SPVDQDPDC	SNTFINNAY	SQEVEFIGY	SRGKELLWG
SPCSVTCGK	SNTFINNAY	SRENSGGGV	SQHQCVKKQ	SQEVEFIGY	SNTFNINAY	SQEVEFIGY	SNTFNINAY	SQHQCVKKQ	SRGVQGFIF
SPREEPDDI	SNTFNINAY	SRGKELLWG	SRENSGGGV	SQHQCVKKQ	SPCSVTCGK	SRENSGGGV	SPCSVTCGK	SRENSGGGV	SRKRRSHDV
SPTFWMGSH	SPCSVTCGK	SRGVQGFIF	SRGKELLWG	SRGKELLWG	SPREEPDDI	SRGKELLWG	SPREEPDDI	SRGKELLWG	SRRAIDLPT
SPVDQDPDC	SPREEPDDI	SRKRRSHDV	SRGVQGFIF	SRGVQGFIF	SPTFWMGSH	SRGVQGFIF	SPTFWMGSH	SRGVQGFIF	SRRSRRAID
SQEVEFIGY	SPTFWMGSH	SRRAIDLPT	SRKRRSHDV	SRKRRSHDV	SPTSVTVGK	SRKRRSHDV	SPTSVTVGK	SRKRRSHDV	SSALGSGPY
SQHQCVKKQ	SPTSVTVGK	SRRSRRAID	SRRAIDLPT	SRRAIDLPT	SPVDQDPDC	SRRAIDLPT	SQHQCVKKQ	SRRAIDLPT	SSCAVAANI
SRENSGGGV	SPVDQDPDC	SSALGSGPY	SRRSRRAID	SRRSRRAID	SQEVEFIGY	SRRSRRAID	SRENSGGGV	SRRSRRAID	SSRKRRSHD
SRGKELLWG	SQEVEFIGY	SSCAVAANI	SSALGSGPY	SSALGSGPY	SQHQCVKKQ	SSALGSGPY	SRGKELLWG	SSALGSGPY	SSSSSVTEG
SRGVQGFIF	SQHQCVKKQ	SSIGKLFTQ	SSCAVAANI	SSCAVAANI	SRENSGGGV	SSCAVAANI	SRGVQGFIF	SSCAVAANI	SSSSVTEGE
SRKRRSHDV	SRENSGGGV	SSSSSVTEG	SSIGKLFTQ	SSRKRRSHD	SRGKELLWG	SSIGKLFTQ	SRKRRSHDV	SSRKRRSHD	SSSVTEGER
SRRSRRAID	SRGKELLWG	SSSSVTEGE	SSRKRRSHD	SSSSSVTEG	SRGVQGFIF	SSSSSVTEG	SRRAIDLPT	SSSSSVTEG	SSVTEGERT
SSALGSGPY	SRGVQGFIF	SSSVTEGER	SSSSSVTEG	SSSSVTEGE	SRRAIDLPT	SSSSVTEGE	SRRSRRAID	SSSSVTEGE	SSVVVDPSI
SSCAVAANI	SRKRRSHDV	SSVTEGERT	SSSSVTEGE	SSSVTEGER	SSALGSGPY	SSSVTEGER	SSALGSGPY	SSSVTEGER	STANTNMFT
SSIGKLFTQ	SRRAIDLPT	SSVVVDPSI	SSSVTEGER	STGEAHLAE	SSCAVAANI	SSVTEGERT	SSRKRRSHD	SSVTEGERT	STGEAHLAE
SSRKRRSHD	SRRSRRAID	STANTNMFT	SSVTEGERT	STITILKDF	SSIGKLFTQ	STITILKDF	SSSSVTEGE	SSVVVDPSI	STITILKDF
SSSSVTEGE	SSALGSGPY	STGEAHLAE	SSVVVDPSI	STRSTTDSG	SSRKRRSHD	STRSTTDSG	SSSVTEGER	STANTNMFT	STRSTTDSG
SSSVTEGER	SSCAVAANI	STITILKDF	STANTNMFT	STTDSGKVI	SSSSSVTEG	STTDSGKVI	SSVTEGERT	STGEAHLAE	STTDSGKVI
SSVTEGERT	SSRKRRSHD	STRSTTDSG	STGEAHLAE	SVEESEMFM	SSSSVTEGE	SVEESEMFM	SSVVVDPSI	STITILKDF	SVEESEMFM
SSVVVDPSI	SSSSSVTEG	STTDSGKVI	STITILKDF	SVELQQKPV	SSSVTEGER	SVELQQKPV	STANTNMFT	STRSTTDSG	SVELQQKPV
STANTNMFT	SSSSVTEGE	SVEESEMFM	STRSTTDSG	SVGTGNCTT	SSVTEGERT	SVGTGNCTT	STGEAHLAE	STTDSGKVI	SVGTGNCTT
STITILKDF	SSSVTEGER	SVELQQKPV	STTDSGKVI	SVHSLHIWS	SSVVVDPSI	SVHSLHIWS	STITILKDF	SVGTGNCTT	SVHSLHIWS
STRSTTDSG	SSVVVDPSI	SVGTGNCTT	SVEESEMFM	SVLISALII	STANTNMFT	SVLISALII	STRSTTDSG	SVHSLHIWS	SVLISALII
STTDSGKVI	STANTNMFT	SVHSLHIWS	SVELQQKPV	SVRAAFVHA	STGEAHLAE	SVRAAFVHA	STTDSGKVI	SVLISALII	SVRAAFVHA
SVEESEMFM	STGEAHLAE	SVLISALII	SVGTGNCTT	SVTCGKGTR	STITILKDF	SVTCGKGTR	SVEESEMFM	SVRAAFVHA	SVTCGKGTR
SVELQQKPV	STITILKDF	SVTCGKGTR	SVHSLHIWS	SVTVGKGAF	STRSTTDSG	SVTVGKGAF	SVELQQKPV	SVTCGKGTR	SVTVGKGAF
SVGTGNCTT	STRSTTDSG	SVTVGKGAF	SVLISALII	SVVVDPSIR	SVELQQKPV	SVVVDPSIR	SVGTGNCTT	SVTVGKGAF	SVVVDPSIR
SVHSLHIWS	STTDSGKVI	SVVVDPSIR	SVRAAFVHA	SWEEEAEIS	SVGTGNCTT	SWEEEAEIS	SVHSLHIWS	SVVVDPSIR	SWEEEAEIS
SVLISALII	SVEESEMFM	SWEEEAEIS	SVTCGKGTR	SYIMLIFFV	SVHSLHIWS	SYIMLIFFV	SVRAAFVHA	SWEEEAEIS	SYIMLIFFV
SVRAAFVHA	SVELQQKPV	SYIMLIFFV	SVTVGKGAF	SYVMLIFFV	SVLISALII	SYVMLIFFV	SVTCGKGTR	SYVMLIFFV	SYVMLIFFV
SVTCGKGTR	SVGTGNCTT	SYYYSEPTS	SVVVDPSIR	SYYYSEPTS	SVTCGKGTR	SYYYSEPTS	SVTVGKGAF	SYYYSEPTS	SYYYSEPTS
SVVVDPSIR	SVHSLHIWS	TAASRDSQV	SWEEEAEIS	TAASRDSQV	SVTVGKGAF	TAASRDSQV	SVVVDPSIR	TAASRDSQV	TAASRDSQV
SWEEEAEIS	SVLISALII	TADHAVNIV	SYIMLIFFV	TADHAVNIV	SVVVDPSIR	TADHAVNIV	SWEEEAEIS	TADHAVNIV	TADLATNIV
SYIMLIFFV	SVRAAFVHA	TADLATNIV	SYVMLIFFV	TADLATNIV	SWEEEAEIS	TADLATNIV	SYIMLIFFV	TADLATNIV	TAWNRAAKF
SYVMLIFFV	SVTCGKGTR	TAWNRAAKF	SYYYSEPTS	TAWNRAAKF	SYIMLIFFV	TAWNRAAKF	SYVMLIFFV	TAWNRAAKF	TDAAHLLID
SYYYSEPTS	SVTVGKGAF	TDAAHLLID	TADHAVNIV	TDAAHLLID	SYVMLIFFV	TCGKGTRSR	SYYYSEPTS	TCGKGTRSR	TDKGPLDKE
TAASRDSQV	SWEEEAEIS	TDKGPLDKE	TADLATNIV	TDKGPLDKE	SYYYSEPTS	TDAAHLLID	TAASRDSQV	TDAAHLLID	TDMMIFDLV
TADHAVNIV	SYIMLIFFV	TEKGANEYA	TAWNRAAKF	TDMMIFDLV	TAASRDSQV	TDKGPLDKE	TADHAVNIV	TDKGPLDKE	TEKGANEYA
TADLATNIV	SYVMLIFFV	TFGWHRAEI	TCGKGTRSR	TEKGANEYA	TADHAVNIV	TDMMIFDLV	TADLATNIV	TDMMIFDLV	TFGWHRAEI
TAWNRAAKF	SYYYSEPTS	TFIFSILVL	TDAAHLLID	TFGWHRAEI	TADLATNIV	TEKGANEYA	TAWNRAAKF	TEKGANEYA	TFIFSILVL
TCGKGTRSR	TAASRDSQV	TFINNAYNM	TDKGPLDKE	TFINNAYNM	TAWNRAAKF	TFGWHRAEI	TCGKGTRSR	TFGWHRAEI	TFINNAYNM
TDAAHLLID	TADHAVNIV	TFNINAYNM	TDMMIFDLV	TFNINAYNM	TCGKGTRSR	TFIFSILVL	TDAAHLLID	TFIFSILVL	TFNINAYNM
TDKGPLDKE	TADLATNIV	TFSVGTGNC	TEKGANEYA	TFSVGTGNC	TDAAHLLID	TFINNAYNM	TDKGPLDKE	TFINNAYNM	TFSVGTGNC
TDMMIFDLV	TAWNRAAKF	TGDDTADLA	TFGWHRAEI	TGDDTADLA	TDKGPLDKE	TFNINAYNM	TDMMIFDLV	TFNINAYNM	TGDDTADLA
TEKGANEYA	TCGKGTRSR	TGEAHLAEE	TFIFSILVL	TGEAHLAEE	TDMMIFDLV	TFSVGTGNC	TFGWHRAEI	TFSVGTGNC	TGEAHLAEE
TFGWHRAEI	TDAAHLLID	TGLKMFPDL	TFINNAYNM	TGLKMFPDL	TFGWHRAEI	TGDDTADLA	TFIFSILVL	TGDDTADLA	TGLKMFPDL
TFIFSILVL	TDKGPLDKE	THENHGLKT	TFNINAYNM	THENHGLKT	TFIFSILVL	TGEAHLAEE	TFNINAYNM	TGEAHLAEE	THENHGLKT
TFINNAYNM	TFGWHRAEI	THISYIMLI	TFSVGTGNC	THISYIMLI	TFINNAYNM	TGLKMFPDL	TFSVGTGNC	THENHGLKT	THISYIMLI
TFNINAYNM	TFIFSILVL	THTIGTSVE	TGDDTADLA	THTIGTSVE	TFNINAYNM	THENHGLKT	TGDDTADLA	THISYIMLI	TIGTSVEES
TFSVGTGNC	TFINNAYNM	TIGTSVEES	TGLKMFPDL	TIGTSVEES	TGEAHLAEE	THISYIMLI	TGLKMFPDL	THTIGTSVE	TILKDFSIL
TGDDTADLA	TFNINAYNM	TILKDFSIL	THENHGLKT	TILKDFSIL	TGLKMFPDL	THTIGTSVE	THENHGLKT	TIGTSVEES	TIQMESPVD
TGEAHLAEE	TGDDTADLA	TIQMESPVD	THISYIMLI	TIQMESPVD	THENHGLKT	TIGTSVEES	THISYIMLI	TILKDFSIL	TITAWNRAA
TGLKMFPDL	TGEAHLAEE	TITAWNRAA	THTIGTSVE	TITAWNRAA	THISYIMLI	TILKDFSIL	THTIGTSVE	TIQMESPVD	TITILKDFS
THENHGLKT	TGLKMFPDL	TITILKDFS	TIGTSVEES	TITILKDFS	THTIGTSVE	TITAWNRAA	TIGTSVEES	TITAWNRAA	TKLDAVYLN
THTIGTSVE	THENHGLKT	TKLDAVYLN	TILKDFSIL	TKLDAVYLN	TILKDFSIL	TITILKDFS	TILKDFSIL	TITILKDFS	TKNKTNWKQ
TIGTSVEES	THISYIMLI	TKNKTNWKQ	TITAWNRAA	TKNKTNWKQ	TIQMESPVD	TKLDAVYLN	TIQMESPVD	TKLDAVYLN	TKQIGNRPG
TILKDFSIL	THTIGTSVE	TKQIGNRPG	TITILKDFS	TKQIGNRPG	TITAWNRAA	TKQIGNRPG	TITAWNRAA	TKNKTNWKQ	TKTPVSPGE
TIQMESPVD	TIGTSVEES	TKTPVSPGE	TKLDAVYLN	TKTPVSPGE	TITILKDFS	TKTPVSPGE	TITILKDFS	TKQIGNRPG	TKVIMGAVL
TITAWNRAA	TILKDFSIL	TLESVELQQ	TKNKTNWKQ	TKVIMGAVL	TKLDAVYLN	TKVIMGAVL	TKLDAVYLN	TKTPVSPGE	TLESVELQQ
TITILKDFS	TIQMESPVD	TLWLREHNR	TKTPVSPGE	TLESVELQQ	TKNKTNWKQ	TLESVELQQ	TKQIGNRPG	TKVIMGAVL	TLWLREHNR
TKLDAVYLN	TITAWNRAA	TMHSLTIQM	TKVIMGAVL	TLWLREHNR	TKQIGNRPG	TLWLREHNR	TKTPVSPGE	TLESVELQQ	TMHSLTIQM
TKNKTNWKQ	TITILKDFS	TMNQVILSA	TLESVELQQ	TMHSLTIQM	TKVIMGAVL	TMHSLTIQM	TKVIMGAVL	TLWLREHNR	TMNQVILSA
TKTPVSPGE	TKLDAVYLN	TNWKQTWTF	TLWLREHNR	TMNQVILSA	TLESVELQQ	TMNQVILSA	TLESVELQQ	TMHSLTIQM	TNWKQTWTF
TKVIMGAVL	TKNKTNWKQ	TPCQLQAEQ	TMHSLTIQM	TNWKQTWTF	TLWLREHNR	TNWKQTWTF	TMHSLTIQM	TMNQVILSA	TPCQLQAEQ
TLESVELQQ	TKTPVSPGE	TQPFLGLCA	TMNQVILSA	TPCQLQAEQ	TMHSLTIQM	TPCQLQAEQ	TMNQVILSA	TNWKQTWTF	TQPFLGLCA
TLWLREHNR	TKVIMGAVL	TQYFHPSGK	TPCQLQAEQ	TQPFLGLCA	TMNQVILSA	TQPFLGLCA	TNWKQTWTF	TPCQLQAEQ	TQYFHPSGK
TMHSLTIQM	TLESVELQQ	TQYRLPSGK	TQPFLGLCA	TQYFHPSGK	TNWKQTWTF	TQYFHPSGK	TPCQLQAEQ	TQPFLGLCA	TQYRLPSGK
TMNQVILSA	TLWLREHNR	TRSTTDSGK	TQYFHPSGK	TQYRLPSGK	TPCQLQAEQ	TQYRLPSGK	TQPFLGLCA	TQYRLPSGK	TRSTTDSGK
TNWKQTWTF	TMHSLTIQM	TSDEFPHSN	TQYRLPSGK	TRSTTDSGK	TQPFLGLCA	TRSTTDSGK	TQYFHPSGK	TRSTTDSGK	TSDEFPHSN
TPCQLQAEQ	TMNQVILSA	TSEHSHFSL	TRSTTDSGK	TSDEFPHSN	TQYFHPSGK	TSEHSHFSL	TQYRLPSGK	TSDEFPHSN	TSEHSHFSL
TQPFLGLCA	TNWKQTWTF	TSFLLSLFS	TSDEFPHSN	TSEHSHFSL	TSDEFPHSN	TSFLLSLFS	TRSTTDSGK	TSEHSHFSL	TSFLLSLFS
TQYFHPSGK	TPCQLQAEQ	TSTANTNMF	TSEHSHFSL	TSFLLSLFS	TSEHSHFSL	TSGMVIFFM	TSDEFPHSN	TSFLLSLFS	TSGMVIFFM
TQYRLPSGK	TQPFLGLCA	TSVTVGKGA	TSFLLSLFS	TSGMVIFFM	TSFLLSLFS	TSTANTNMF	TSEHSHFSL	TSGMVIFFM	TTDSGKVIP
TRSTTDSGK	TQYFHPSGK	TTDMMIFDL	TSGMVIFFM	TSTANTNMF	TSGMVIFFM	TSVTVGKGA	TSFLLSLFS	TSTANTNMF	TTEDMLEVW
TSDEFPHSN	TQYRLPSGK	TTDSGKVIP	TSTANTNMF	TSVTVGKGA	TSTANTNMF	TTDMMIFDL	TSGMVIFFM	TSVTVGKGA	TTWSIHGKG
TSEHSHFSL	TRSTTDSGK	TTEDMLEVW	TTDMMIFDL	TTDMMIFDL	TSVTVGKGA	TTDSGKVIP	TSTANTNMF	TTDMMIFDL	TVGKGAFSF
TSFLLSLFS	TSDEFPHSN	TTWSIHGKG	TTDSGKVIP	TTDSGKVIP	TTDMMIFDL	TTEDMLEVW	TSVTVGKGA	TTDSGKVIP	TVKCRAPGG
TSGMVIFFM	TSEHSHFSL	TVGKGAFSF	TTEDMLEVW	TTEDMLEVW	TTDSGKVIP	TVGKGAFSF	TTDMMIFDL	TTEDMLEVW	TVMIIVSSC
TSTANTNMF	TSGMVIFFM	TVKCRAPGG	TTWSIHGKG	TTWSIHGKG	TTEDMLEVW	TVMIIVSSC	TTEDMLEVW	TTWSIHGKG	TVMMMTPQK
TSVTVGKGA	TSTANTNMF	TVMIIVSSC	TVGKGAFSF	TVGKGAFSF	TVGKGAFSF	TVMMMTPQK	TTWSIHGKG	TVGKGAFSF	TVQFLILGM
TTDMMIFDL	TSVTVGKGA	TVMMMTPQK	TVMIIVSSC	TVKCRAPGG	TVMIIVSSC	TVQFLILGM	TVGKGAFSF	TVKCRAPGG	TVVLHQRCL
TTDSGKVIP	TTDMMIFDL	TVVLHQRCL	TVMMMTPQK	TVMIIVSSC	TVQFLILGM	TVVLHQRCL	TVKCRAPGG	TVMIIVSSC	TWSIHGKGE
TTWSIHGKG	TTDSGKVIP	TWSIHGKGE	TVQFLILGM	TVMMMTPQK	TVVLHQRCL	TWSIHGKGE	TVMIIVSSC	TVQFLILGM	TYLVNDKAA
TVGKGAFSF	TTEDMLEVW	TYLVNDKAA	TVVLHQRCL	TVQFLILGM	TWSIHGKGE	TYLVNDKAA	TVMMMTPQK	TVVLHQRCL	TYQWHKEGS
TVKCRAPGG	TTWSIHGKG	TYQWHKEGS	TWSIHGKGE	TVVLHQRCL	TYLVNDKAA	TYQWHKEGS	TWSIHGKGE	TWSIHGKGE	TYSDRGWGN
TVMIIVSSC	TVGKGAFSF	TYSDRGWGN	TYLVNDKAA	TWSIHGKGE	TYQWHKEGS	TYSDRGWGN	TYLVNDKAA	TYLVNDKAA	VAANIVLTV
TVMMMTPQK	TVKCRAPGG	VAANIVLTV	TYQWHKEGS	TYLVNDKAA	TYSDRGWGN	VAANIVLTV	TYQWHKEGS	TYQWHKEGS	VAGTQYFHP
TVQFLILGM	TVMIIVSSC	VAGTQYRLP	TYSDRGWGN	TYQWHKEGS	VAGTQYFHP	VAGTQYFHP	TYSDRGWGN	TYSDRGWGN	VAGTQYRLP
TVVLHQRCL	TVMMMTPQK	VATAASRDS	VAANIVLTV	TYSDRGWGN	VAGTQYRLP	VAGTQYRLP	VAANIVLTV	VAANIVLTV	VATAASRDS
TWSIHGKGE	TVQFLILGM	VDGVLSVHS	VAGTQYFHP	VAANIVLTV	VATAASRDS	VATAASRDS	VAGTQYFHP	VAGTQYFHP	VAYLIIGIL
TYLVNDKAA	TVVLHQRCL	VDPSIRHFD	VAGTQYRLP	VAGTQYFHP	VAYLIIGIL	VAYLIIGIL	VAGTQYRLP	VAGTQYRLP	VDGVLSVHS
TYQWHKEGS	TWSIHGKGE	VDQDPDCLF	VATAASRDS	VAGTQYRLP	VDGVLSVHS	VDGVLSVHS	VATAASRDS	VATAASRDS	VDPSIRHFD
TYSDRGWGN	TYLVNDKAA	VEESEMFMP	VAYLIIGIL	VATAASRDS	VDPSIRHFD	VDPSIRHFD	VAYLIIGIL	VAYLIIGIL	VDQDPDCLF
VAGTQYFHP	TYQWHKEGS	VEFIGYGKA	VDGVLSVHS	VAYLIIGIL	VDQDPDCLF	VDQDPDCLF	VDGVLSVHS	VDGVLSVHS	VEALYLVCG
VAGTQYRLP	TYSDRGWGN	VEGIGLQYL	VDPSIRHFD	VDGVLSVHS	VEESEMFMP	VEESEMFMP	VDQDPDCLF	VDPSIRHFD	VEESEMFMP
VATAASRDS	VAANIVLTV	VEGTKTPVS	VDQDPDCLF	VDPSIRHFD	VEFIGYGKA	VEFIGYGKA	VEALYLVCG	VDQDPDCLF	VEFIGYGKA
VAYLIIGIL	VAGTQYFHP	VELQQKPVN	VEALYLVCG	VDQDPDCLF	VEGIGLQYL	VEGTKTPVS	VEESEMFMP	VEALYLVCG	VEGIGLQYL
VDGVLSVHS	VAGTQYRLP	VEQCCTSIC	VEFIGYGKA	VEALYLVCG	VEGTKTPVS	VELQQKPVN	VEFIGYGKA	VEESEMFMP	VEGTKTPVS
VDPSIRHFD	VAYLIIGIL	VGAKQENWN	VEGIGLQYL	VEESEMFMP	VELQQKPVN	VGGHIAGSL	VEGIGLQYL	VEFIGYGKA	VELQQKPVN
VEALYLVCG	VDPSIRHFD	VGGHIAGSL	VELQQKPVN	VEFIGYGKA	VEQCCTSIC	VGGVVLLGA	VELQQKPVN	VEGIGLQYL	VEQCCTSIC
VEESEMFMP	VDQDPDCLF	VGGVVLLGA	VEQCCTSIC	VEGIGLQYL	VGAKQENWN	VGKGAFSFK	VGAKQENWN	VEGTKTPVS	VGAKQENWN
VEFIGYGKA	VEALYLVCG	VGKGAFSFK	VGGHIAGSL	VEGTKTPVS	VGGHIAGSL	VGPAYSAHC	VGGHIAGSL	VELQQKPVN	VGGHIAGSL
VEGIGLQYL	VEESEMFMP	VGPAYSAHC	VGGVVLLGA	VELQQKPVN	VGGVVLLGA	VGTGNCTTN	VGKGAFSFK	VEQCCTSIC	VGGVVLLGA
VELQQKPVN	VEFIGYGKA	VGTGNCTTN	VGKGAFSFK	VEQCCTSIC	VGKGAFSFK	VHALGDLFQ	VGTGNCTTN	VGAKQENWN	VGKGAFSFK
VGAKQENWN	VEGIGLQYL	VHALGDLFQ	VGPAYSAHC	VGAKQENWN	VGPAYSAHC	VHARLRDSG	VHALGDLFQ	VGGHIAGSL	VGPAYSAHC
VGGHIAGSL	VEGTKTPVS	VHARLRDSG	VGTGNCTTN	VGGHIAGSL	VGTGNCTTN	VHSLHIWSL	VHARLRDSG	VGGVVLLGA	VGTGNCTTN
VGGVVLLGA	VEQCCTSIC	VHSLHIWSL	VHALGDLFQ	VGGVVLLGA	VHALGDLFQ	VHSYNRFPD	VHSLHIWSL	VGKGAFSFK	VHALGDLFQ
VGKGAFSFK	VGAKQENWN	VIFFMSPKG	VHSLHIWSL	VGKGAFSFK	VHARLRDSG	VIFFMSPKG	VHSYNRFPD	VGPAYSAHC	VHSLHIWSL
VHALGDLFQ	VGGHIAGSL	VILSAHVAT	VHSYNRFPD	VGPAYSAHC	VHSLHIWSL	VILSAHVAT	VIFFMSPKG	VGTGNCTTN	VHSYNRFPD
VHARLRDSG	VGGVVLLGA	VIMGAVLIW	VIFFMSPKG	VGTGNCTTN	VHSYNRFPD	VIMGAVLIW	VILSAHVAT	VHALGDLFQ	VIFFMSPKG
VHSLHIWSL	VGKGAFSFK	VKCRAPGGA	VILSAHVAT	VHALGDLFQ	VIFFMSPKG	VKCRAPGGA	VIMGAVLIW	VHARLRDSG	VILSAHVAT
VHSYNRFPD	VGPAYSAHC	VKEKGMAAL	VIMGAVLIW	VHARLRDSG	VIMGAVLIW	VKEKGMAAL	VKCRAPGGA	VHSYNRFPD	VIMGAVLIW
VILSAHVAT	VGTGNCTTN	VKELILAVD	VKCRAPGGA	VHSLHIWSL	VKCRAPGGA	VKELILAVD	VKEKGMAAL	VIFFMSPKG	VKCRAPGGA
VIMGAVLIW	VHALGDLFQ	VKKQCPQNS	VKEKGMAAL	VHSYNRFPD	VKEKGMAAL	VKKQCPQNS	VKKQCPQNS	VILSAHVAT	VKEKGMAAL
VKCRAPGGA	VHARLRDSG	VKPTHISYI	VKELILAVD	VIFFMSPKG	VKELILAVD	VKPTHISYI	VKPTHISYI	VIMGAVLIW	VKELILAVD
VKEKGMAAL	VHSLHIWSL	VLAGWLFHV	VKKQCPQNS	VIMGAVLIW	VKKQCPQNS	VLAGWLFHV	VLAGWLFHV	VKCRAPGGA	VKPTHISYI
VKELILAVD	VHSYNRFPD	VLASTITIL	VKPTHISYI	VKCRAPGGA	VKPTHISYI	VLASTITIL	VLASTITIL	VKEKGMAAL	VLAGWLFHV
VKKQCPQNS	VIFFMSPKG	VLAVGPAYS	VLAGWLFHV	VKEKGMAAL	VLAGWLFHV	VLAVGPAYS	VLAVGPAYS	VKKQCPQNS	VLASTITIL
VKPTHISYI	VILSAHVAT	VLHQRCLGH	VLASTITIL	VKELILAVD	VLAVGPAYS	VLHQRCLGH	VLHQRCLGH	VKPTHISYI	VLAVGPAYS
VLAGWLFHV	VIMGAVLIW	VLISALIIY	VLAVGPAYS	VKKQCPQNS	VLHQRCLGH	VLISALIIY	VLISALIIY	VLASTITIL	VLHQRCLGH
VLASTITIL	VKCRAPGGA	VLLGAMLVG	VLISALIIY	VKPTHISYI	VLISALIIY	VLLGAMLVG	VLLGAMLVG	VLAVGPAYS	VLISALIIY
VLAVGPAYS	VKEKGMAAL	VLSVHSLHI	VLLGAMLVG	VLAGWLFHV	VLLGAMLVG	VLTVQFLIL	VLSVHSLHI	VLISALIIY	VLLGAMLVG
VLISALIIY	VKELILAVD	VLTVQFLIL	VLSVHSLHI	VLASTITIL	VLSVHSLHI	VLTVVLHQR	VLTVQFLIL	VLLGAMLVG	VLSVHSLHI
VLLGAMLVG	VLAGWLFHV	VLTVVLHQR	VLTVQFLIL	VLAVGPAYS	VLTVQFLIL	VLVYSCRHG	VLTVVLHQR	VLSVHSLHI	VLTVQFLIL
VLTVQFLIL	VLASTITIL	VLVYSCRHG	VLTVVLHQR	VLISALIIY	VLTVVLHQR	VMIIVSSCA	VMIIVSSCA	VLTVQFLIL	VLTVVLHQR
VLTVVLHQR	VLAVGPAYS	VMIIVSSCA	VLVYSCRHG	VLLGAMLVG	VLVYSCRHG	VNGKKSAHG	VMNILLQYV	VLTVVLHQR	VLVYSCRHG
VLVYSCRHG	VLHQRCLGH	VMNILLQYV	VMIIVSSCA	VLTVQFLIL	VMNILLQYV	VNKDQCPRE	VNDKAAKMH	VLVYSCRHG	VMIIVSSCA
VMNILLQYV	VLISALIIY	VNDKAAKMH	VMNILLQYV	VLTVVLHQR	VNDKAAKMH	VNQHLCGSH	VNGKKSAHG	VMIIVSSCA	VMNILLQYV
VNDKAAKMH	VLLGAMLVG	VNGKKSAHG	VNDKAAKMH	VLVYSCRHG	VNGKKSAHG	VNTTDMMIF	VNKDQCPRE	VMNILLQYV	VNDKAAKMH
VNKDQCPRE	VLSVHSLHI	VNQHLCGSH	VNGKKSAHG	VMNILLQYV	VNKDQCPRE	VPFCSHHFH	VNTTDMMIF	VNDKAAKMH	VNGKKSAHG
VNQHLCGSH	VLTVQFLIL	VNTTDMMIF	VNKDQCPRE	VNDKAAKMH	VNQHLCGSH	VPGKNVVNV	VPFCSHHFH	VNGKKSAHG	VNQHLCGSH
VNTTDMMIF	VLTVVLHQR	VPFCSHHFH	VNQHLCGSH	VNGKKSAHG	VNTTDMMIF	VPKSLNYSG	VPGKNVVNV	VNKDQCPRE	VNTTDMMIF
VPFCSHHFH	VLVYSCRHG	VPGKNVVNV	VNTTDMMIF	VNKDQCPRE	VPGKNVVNV	VPQGRTTWS	VPKSLNYSG	VNQHLCGSH	VPFCSHHFH
VPGKNVVNV	VMIIVSSCA	VPKSLNYSG	VPFCSHHFH	VNQHLCGSH	VPKSLNYSG	VQANASVRA	VPQGRTTWS	VNTTDMMIF	VPGKNVVNV
VPKSLNYSG	VMNILLQYV	VPQGRTTWS	VPGKNVVNV	VNTTDMMIF	VPQGRTTWS	VQGFIFFFL	VQANASVRA	VPFCSHHFH	VPKSLNYSG
VPQGRTTWS	VNDKAAKMH	VQANASVRA	VQGFIFFFL	VPFCSHHFH	VQANASVRA	VQNLCGDDT	VQGFIFFFL	VPGKNVVNV	VPQGRTTWS
VQGFIFFFL	VNGKKSAHG	VQGFIFFFL	VQNLCGDDT	VPGKNVVNV	VQGFIFFFL	VQNLTGDDT	VQNLCGDDT	VPKSLNYSG	VQANASVRA
VQNLCGDDT	VNKDQCPRE	VQNLCGDDT	VRAAFVHAL	VPKSLNYSG	VQNLTGDDT	VRAAFVHAL	VRAAFVHAL	VPQGRTTWS	VQGFIFFFL
VQNLTGDDT	VNQHLCGSH	VQNLTGDDT	VSLCILTIN	VPQGRTTWS	VRAAFVHAL	VSLCILTIN	VSLCILTIN	VQANASVRA	VQNLTGDDT
VRAAFVHAL	VPFCSHHFH	VRAAFVHAL	VSSCAVAAN	VQANASVRA	VSLCILTIN	VSSCAVAAN	VSSCAVAAN	VQGFIFFFL	VSLCILTIN
VSLCILTIN	VPGKNVVNV	VSLCILTIN	VSWEEEAEI	VQGFIFFFL	VSSCAVAAN	VTCGKGTRS	VSWEEEAEI	VQNLCGDDT	VSSCAVAAN
VSSCAVAAN	VPKSLNYSG	VSSCAVAAN	VTCGKGTRS	VQNLCGDDT	VSWEEEAEI	VTDAAHLLI	VTCGKGTRS	VRAAFVHAL	VSWEEEAEI
VSWEEEAEI	VPQGRTTWS	VSWEEEAEI	VTDAAHLLI	VRAAFVHAL	VTCGKGTRS	VTGVLVYLA	VTDAAHLLI	VSLCILTIN	VTCGKGTRS
VTCGKGTRS	VQGFIFFFL	VTCGKGTRS	VTGVLVYLA	VSSCAVAAN	VTDAAHLLI	VTVGKGAFS	VTGVLVYLA	VSWEEEAEI	VTDAAHLLI
VTDAAHLLI	VQNLTGDDT	VTDAAHLLI	VTVGKGAFS	VSWEEEAEI	VTGVLVYLA	VVDPSIRHF	VTVGKGAFS	VTDAAHLLI	VTGVLVYLA
VTGVLVYLA	VRAAFVHAL	VTGVLVYLA	VVDPSIRHF	VTCGKGTRS	VTVGKGAFS	VVGGHIAGS	VVDPSIRHF	VTGVLVYLA	VTVGKGAFS
VTVGKGAFS	VSLCILTIN	VTVGKGAFS	VVGGHIAGS	VTDAAHLLI	VVGGHIAGS	VVKSFDRST	VVGGHIAGS	VVDPSIRHF	VVDPSIRHF
VVDPSIRHF	VSSCAVAAN	VVDPSIRHF	VVKSFDRST	VTGVLVYLA	VVLHQRCLG	VVLHQRCLG	VVKSFDRST	VVGGHIAGS	VVGGHIAGS
VVGGHIAGS	VSWEEEAEI	VVGGHIAGS	VVLHQRCLG	VTVGKGAFS	VVLLGAMLV	VVLLGAMLV	VVLHQRCLG	VVKSFDRST	VVKSFDRST
VVLHQRCLG	VTCGKGTRS	VVKSFDRST	VVLLGAMLV	VVGGHIAGS	VVTDAAHLL	VVTDAAHLL	VVLLGAMLV	VVLHQRCLG	VVLHQRCLG
VVLLGAMLV	VTDAAHLLI	VVLHQRCLG	VVTGVLVYL	VVKSFDRST	VVTGVLVYL	VVTGVLVYL	VVTDAAHLL	VVLLGAMLV	VVLLGAMLV
VVTDAAHLL	VTGVLVYLA	VVLLGAMLV	VVVDPSIRH	VVLLGAMLV	VVVDPSIRH	VVVDPSIRH	VVTGVLVYL	VVTDAAHLL	VVTDAAHLL
VVTGVLVYL	VTVGKGAFS	VVTDAAHLL	VYLNKNKYL	VVTDAAHLL	VYLNKNKYL	VYLNKNKYL	VVVDPSIRH	VVTGVLVYL	VVTGVLVYL
VVVDPSIRH	VVDPSIRHF	VVTGVLVYL	VYQEARKVV	VVTGVLVYL	VYQEARKVV	VYQEARKVV	VYLNKNKYL	VVVDPSIRH	VVVDPSIRH
VYLNKNKYL	VVGGHIAGS	VVVDPSIRH	VYSCRHGYE	VVVDPSIRH	VYSCRHGYE	VYSCRHGYE	VYQEARKVV	VYQEARKVV	VYLNKNKYL
VYQEARKVV	VVKSFDRST	VYQEARKVV	WEEEAEISG	VYLNKNKYL	WEEEAEISG	WEEEAEISG	VYSCRHGYE	VYSCRHGYE	VYQEARKVV
VYSCRHGYE	VVLHQRCLG	VYSCRHGYE	WENVPFCSH	VYQEARKVV	WENVPFCSH	WENVPFCSH	WEEEAEISG	WEEEAEISG	VYSCRHGYE
WEEEAEISG	VVLLGAMLV	WEEEAEISG	WGKPEESRV	VYSCRHGYE	WGKPEESRV	WGKPEESRV	WENVPFCSH	WENVPFCSH	WEEEAEISG
WENVPFCSH	VVTDAAHLL	WENVPFCSH	WGNGCGLFG	WEEEAEISG	WGNGCGLFG	WGNGCGLFG	WGKPEESRV	WGKPEESRV	WENVPFCSH
WGKPEESRV	VVTGVLVYL	WGKPEESRV	WHRAEILGA	WENVPFCSH	WHKEGSSIG	WHRAEILGA	WGNGCGLFG	WGNGCGLFG	WGKPEESRV
WGNGCGLFG	VVVDPSIRH	WGNGCGLFG	WKLCSASAI	WGNGCGLFG	WHRAEILGA	WKLCSASAI	WHKEGSSIG	WHKEGSSIG	WGNGCGLFG
WHKEGSSIG	VYQEARKVV	WHKEGSSIG	WKLSGVERA	WHKEGSSIG	WKLCSASAI	WKLSGVERA	WHRAEILGA	WHRAEILGA	WHRAEILGA
WHRAEILGA	VYSCRHGYE	WHRAEILGA	WKTANEAVQ	WHRAEILGA	WKLSGVERA	WKTANEAVQ	WKLCSASAI	WKLCSASAI	WKLCSASAI
WKLCSASAI	WEEEAEISG	WKLCSASAI	WKYLNAVSL	WKLCSASAI	WKTANEAVQ	WKYLNAVSL	WKLSGVERA	WKLSGVERA	WKLSGVERA
WKLSGVERA	WGKPEESRV	WKLSGVERA	WLFHVRGAR	WKTANEAVQ	WKYLNAVSL	WLFHVRGAR	WKTANEAVQ	WKTANEAVQ	WKTANEAVQ
WKTANEAVQ	WHKEGSSIG	WKTANEAVQ	WLHQAFFSP	WKYLNAVSL	WLFHVRGAR	WLHQAFFSP	WKYLNAVSL	WKYLNAVSL	WKYLNAVSL
WKYLNAVSL	WHRAEILGA	WKYLNAVSL	WLMWRAKGT	WLFHVRGAR	WLHQAFFSP	WLMWRAKGT	WLFHVRGAR	WLFHVRGAR	WLFHVRGAR
WLFHVRGAR	WKLCSASAI	WLFHVRGAR	WLREHNRLA	WLHQAFFSP	WLMWRAKGT	WLREHNRLA	WLHQAFFSP	WLHQAFFSP	WLHQAFFSP
WLHQAFFSP	WKTANEAVQ	WLHQAFFSP	WLTSTANTN	WLREHNRLA	WLREHNRLA	WLTSTANTN	WLMWRAKGT	WLREHNRLA	WLMWRAKGT
WLMWRAKGT	WKYLNAVSL	WLREHNRLA	WMTTEDMLE	WLTSTANTN	WLTSTANTN	WMTTEDMLE	WLREHNRLA	WLTSTANTN	WLREHNRLA
WLREHNRLA	WLHQAFFSP	WLTSTANTN	WNDWENVPF	WMTTEDMLE	WMTTEDMLE	WNDWENVPF	WLTSTANTN	WMTTEDMLE	WLTSTANTN
WLTSTANTN	WLMWRAKGT	WMTTEDMLE	WNRAAKFHL	WNDWENVPF	WNDWENVPF	WNRAAKFHL	WMTTEDMLE	WNDWENVPF	WMTTEDMLE
WMTTEDMLE	WMTTEDMLE	WNRAAKFHL	WPLTHTIGT	WNRAAKFHL	WNRAAKFHL	WPLTHTIGT	WNDWENVPF	WNRAAKFHL	WNDWENVPF
WNDWENVPF	WNRAAKFHL	WPLTHTIGT	WRAKGTTGF	WPLTHTIGT	WPLTHTIGT	WRAKGTTGF	WNRAAKFHL	WPLTHTIGT	WNRAAKFHL
WNRAAKFHL	WPLTHTIGT	WRAKGTTGF	WSADAVYQE	WRAKGTTGF	WRAKGTTGF	WSADAVYQE	WPLTHTIGT	WRAKGTTGF	WRAKGTTGF
WPLTHTIGT	WRAKGTTGF	WSIHGKGEW	WSLTMNQVI	WSADAVYQE	WSADAVYQE	WSIHGKGEW	WRAKGTTGF	WSADAVYQE	WSADAVYQE
WRAKGTTGF	WSADAVYQE	WSLTMNQVI	WVPQGRTTW	WSIHGKGEW	WSIHGKGEW	WSLTMNQVI	WSADAVYQE	WSIHGKGEW	WSIHGKGEW
WSADAVYQE	WSIHGKGEW	WVVTGVLVY	WVVTGVLVY	WSLTMNQVI	WSLTMNQVI	WVPQGRTTW	WSIHGKGEW	WSLTMNQVI	WSLTMNQVI
WSIHGKGEW	WSLTMNQVI	YAKWKLCSA	YAKWKLCSA	WVPQGRTTW	WVPQGRTTW	WVVTGVLVY	WSLTMNQVI	WVPQGRTTW	WVPQGRTTW
WSLTMNQVI	WVVTGVLVY	YAMMIARFK	YAMMIARFK	WVVTGVLVY	WVVTGVLVY	YAKWKLCSA	WVPQGRTTW	WVVTGVLVY	WVVTGVLVY
WVPQGRTTW	YAKWKLCSA	YAYAKWKLC	YAYAKWKLC	YAKWKLCSA	YAKWKLCSA	YAMMIARFK	WVVTGVLVY	YAKWKLCSA	YAKWKLCSA
WVVTGVLVY	YAMMIARFK	YDMNHLMIK	YDMNHLMIK	YAMMIARFK	YAMMIARFK	YAYAKWKLC	YAKWKLCSA	YAMMIARFK	YAMMIARFK
YAKWKLCSA	YAYAKWKLC	YEKKLALYL	YEKKLALYL	YAYAKWKLC	YDMNHLMIK	YDMNHLMIK	YAMMIARFK	YAYAKWKLC	YAYAKWKLC
YAMMIARFK	YEKKLALYL	YFHPSGKSP	YFHPSGKSP	YDMNHLMIK	YEKKLALYL	YEKKLALYL	YAYAKWKLC	YDMNHLMIK	YDMNHLMIK
YAYAKWKLC	YFHPSGKSP	YFKPEYKIA	YFKPEYKIA	YEKKLALYL	YFHPSGKSP	YFHPSGKSP	YDMNHLMIK	YEKKLALYL	YEKKLALYL
YDMNHLMIK	YFKPEYKIA	YGVEGTKTP	YGVEGTKTP	YFHPSGKSP	YFKPEYKIA	YFKPEYKIA	YEKKLALYL	YFHPSGKSP	YFHPSGKSP
YEKKLALYL	YGVEGTKTP	YHCHSGSKP	YHCHSGSKP	YFKPEYKIA	YGVEGTKTP	YHCHSGSKP	YFHPSGKSP	YFKPEYKIA	YFKPEYKIA
YFHPSGKSP	YHCHSGSKP	YIMLIFFVL	YIMLIFFVL	YGVEGTKTP	YHCHSGSKP	YIMLIFFVL	YFKPEYKIA	YGVEGTKTP	YGVEGTKTP
YGVEGTKTP	YIMLIFFVL	YKIADPICT	YKIADPICT	YHCHSGSKP	YIMLIFFVL	YKIADPICT	YGVEGTKTP	YIMLIFFVL	YHCHSGSKP
YHCHSGSKP	YKIADPICT	YLIIGILTL	YLIIGILTL	YIMLIFFVL	YKIADPICT	YLIIGILTL	YHCHSGSKP	YKIADPICT	YIMLIFFVL
YIMLIFFVL	YLLLALSLA	YLLLALSLA	YLLLALSLA	YKIADPICT	YLIIGILTL	YLLLALSLA	YIMLIFFVL	YLIIGILTL	YKIADPICT
YKIADPICT	YLNAVSLCI	YLNAVSLCI	YLNAVSLCI	YLIIGILTL	YLLLALSLA	YLNAVSLCI	YKIADPICT	YLLLALSLA	YLLLALSLA
YLIIGILTL	YLNKNKYLT	YLNKNKYLT	YLNKNKYLT	YLLLALSLA	YLNAVSLCI	YLNKNKYLT	YLIIGILTL	YLNAVSLCI	YLNAVSLCI
YLLLALSLA	YLVNDKAAK	YLVNDKAAK	YLVNDKAAK	YLNKNKYLT	YLNKNKYLT	YLVNDKAAK	YLLLALSLA	YLNKNKYLT	YLNKNKYLT
YLNKNKYLT	YNMVIRRSM	YNMVIRRSM	YNMVIRRSM	YLVNDKAAK	YLVNDKAAK	YNMVIRRSM	YLNAVSLCI	YLVNDKAAK	YLVNDKAAK
YNMVIRRSM	YPDYQIQAT	YPDYQIQAT	YPDYQIQAT	YPDYQIQAT	YNMVIRRSM	YPDYQIQAT	YLNKNKYLT	YNMVIRRSM	YNMVIRRSM
YQIQATVMI	YQIQATVMI	YQIQATVMI	YQIQATVMI	YQIQATVMI	YPDYQIQAT	YQIQATVMI	YLVNDKAAK	YPDYQIQAT	YPDYQIQAT
YQWHKEGSS	YQWHKEGSS	YQWHKEGSS	YQWHKEGSS	YQWHKEGSS	YQIQATVMI	YQWHKEGSS	YNMVIRRSM	YQIQATVMI	YQIQATVMI
YRLPSGKCP	YRLPSGKCP	YRLPSGKCP	YRLPSGKCP	YRLPSGKCP	YQWHKEGSS	YRLPSGKCP	YPDYQIQAT	YQWHKEGSS	YQWHKEGSS
YSCRHGYEL	YSCRHGYEL	YSCRHGYEL	YSCRHGYEL	YSCRHGYEL	YRLPSGKCP	YSCRHGYEL	YQIQATVMI	YRLPSGKCP	YRLPSGKCP
YSDRGWGNG	YSDRGWGNG	YSDRGWGNG	YSDRGWGNG	YSDRGWGNG	YSCRHGYEL	YSDRGWGNG	YRLPSGKCP	YSCRHGYEL	YSCRHGYEL
YSEPTSENN	YSEPTSENN	YSEPTSENN	YSEPTSENN	YSEPTSENN	YSDRGWGNG	YSEPTSENN	YSCRHGYEL	YSDRGWGNG	YSDRGWGNG
YSGVKELIL	YSGVKELIL	YSGVKELIL	YSGVKELIL	YSGVKELIL	YSGVKELIL	YSGVKELIL	YSEPTSENN	YSEPTSENN	YSEPTSENN
YSNTFINNA	YSNTFINNA	YSNTFINNA	YSNTFINNA	YSNTFINNA	YSNTFINNA	YSNTFINNA	YSGVKELIL	YSNTFINNA	YSGVKELIL
YSNTFNINA	YSNTFNINA	YSNTFNINA	YSNTFNINA	YSNTFNINA	YSNTFNINA	YSNTFNINA	YSNTFNINA	YSNTFNINA	YSNTFINNA
YVVKSFDRS	YVVKSFDRS	YVVKSFDRS	YVVKSFDRS	YVVKSFDRS	YVVKSFDRS	YVVKSFDRS	YVVKSFDRS	YVVKSFDRS	YSNTFNINA
YYSEPTSEN	YYSEPTSEN	YYSEPTSEN	YYSEPTSEN	YYSEPTSEN	YYSEPTSEN	YYSEPTSEN	YYSEPTSEN	YYSEPTSEN	YVVKSFDRS
YYYSEPTSE	YYYSEPTSE	YYYSEPTSE	YYYSEPTSE	YYYSEPTSE	YYYSEPTSE	YYYSEPTSE	YYYSEPTSE	YYYSEPTSE	YYSEPTSEN

## Sheet: statistics
Measures	positive QM + negative QM1	positive QM + negative QM2	positive QM + negative QM3	positive QM + negative QM4	positive QM + negative QM5	positive QM + negative QM6	positive QM + negative QM7	positive QM + negative QM8	positive QM + negative QM9	positive QM + negative QM10	positive QM + negative QMall
True positives (TP)	7659	7325	7144	7129	6982	6734	7239	7299	7199	7300	5390
False positives (FP)	365	379	330	331	311	298	338	350	329	367	209
True negatives (TN)	653	639	688	687	707	720	680	668	689	651	914
False negatives (FN)	155	489	670	685	832	1080	575	515	615	514	2424
Sensitivity (Recall)	0.980164	0.93742	0.914256	0.912337	0.893524	0.861787	0.926414	0.934093	0.921295	0.934221	0.689788
Specificity	0.641454	0.627701	0.675835	0.674853	0.694499	0.707269	0.667976	0.656189	0.676817	0.639489	0.813891
Accuracy	0.941123	0.901721	0.886775	0.884964	0.870584	0.843976	0.896626	0.902061	0.893116	0.900249	0.713768
Precision	0.954511	0.950805	0.955847	0.95563	0.957356	0.957622	0.955391	0.954242	0.956296	0.952133	0.962672
Matthews’s correlation coefficient (MCC)	0.688546	0.540679	0.5224	0.517657	0.495031	0.451118	0.543641	0.553446	0.538412	0.541411	0.345129
F1 score	0.967168	0.944065	0.934589	0.933482	0.92434	0.90718	0.94068	0.94406	0.93847	0.943092	0.803698
